# Supplementary material for: Manganese-Induced Toxicity in C. elegans: What Can We Learn from the Transcriptome?
Source: Int J Mol Sci. 2022 Sep 15;23(18):10748. doi: 10.3390/ijms231810748 (PMC9502620; doi:10.3390/ijms231810748)
Supplement: Supplementary file 1 [file ijms-23-10748-s001.zip]

Archive with 1 entries (1 files):
- ijms-1871377-supplementary.xlsx
