# Supplementary material for: Manganese-Induced Toxicity in C. elegans: What Can We Learn from the Transcriptome?
Source: Int J Mol Sci. 2022 Sep 15;23(18):10748. doi: 10.3390/ijms231810748 (PMC9502620; doi:10.3390/ijms231810748)
Supplement: Supplementary file 1 [file ijms-23-10748-s001.zip › ijms-1871377-supplementary.xlsx]

## Sheet: Venn diagram (gene lists)
DEGs 0 min vs. 30 min/ 60 min/ 90 min/ 80 min 100 mM MnCl2
30 min	60 min	90 min		180 min
b0507.3	acox-3	ace-2	nspe-7	abhd-3.2	c52d10.3	e03h4.8	f58f9.4	k08f9.1	oac-34	swt-3	y105c5a.24
cgt-2	acs-7	acox-1.5	odc-1	acd-5	c54e4.5	e04f6.15	f58g1.7	k09f6.10	oac-7	swt-6	y106g6h.1
d1054.18	amt-4	acs-14	pals-20	ace-2	c54f6.5	ech-8	f58g6.7	k09f6.15	odc-1	syp-3	y113g7b.12
f43h9.4	bus-2	amt-4	pbo-4	acox-1.4	c56e10.3	efl-3	f59c6.16	k09f6.6	osg-1	t01d3.6	y116f11b.13
f57c12.6	c05d12.3	amx-3	pcp-3	acox-1.5	cah-5	egrh-1	f59e11.5	k09f6.9	otpl-3	t03e6.8	y119c1b.12
ins-33	c26e1.2	arl-13	pcp-4	acp-6	cat-4	exc-15	far-3	k11g9.5	pals-20	t03e6.9	y119d3b.13
pals-19	c39h7.4	best-7	pept-1	acs-14	catp-2	f01d4.5	far-6	k11h12.6	pals-26	t05b11.1	y11d7a.3
pals-20	c54e4.5	c01b9.1	ptr-14	acs-2	catp-3	f01d5.5	far-7	k12b6.11	parg-2	t05b4.10	y11d7a.5
r10e8.3	cc8.2	c02e7.10	r07c12.1	acs-22	cc8.2	f07c3.9	fard-1	k12b6.9	pbo-4	t05e12.3	y15e3a.4
srh-282	cgt-2	c04e12.2	r10e8.1	acs-5	cd4.11	f07c6.6	fat-6	kcc-2	pcp-4	t05e7.1	y17d7b.4
srr-6	clec-22	c04e12.4	r10e8.3	alh-13	cdf-2	f08a7.1	fbxa-108	kgb-2	pdi-6	t05f1.11	y18d10a.23
t04a11.4	clec-247	c14c11.4	scav-6	alh-3	cdr-2	f08f3.10	fbxa-156	kin-16	pept-1	t05f1.9	y19d10a.16
t07d3.4	clx-1	c25a8.2	sdz-24	amt-4	cdr-4	f08f3.4	fbxa-157	klo-1	pgp-1	t06d8.9	y19d10a.5
tbx-2	comt-4	c26e1.2	sma-10	amx-3	ceh-60	f08g2.5	fbxa-21	kreg-1	pgp-12	t07f12.4	y20c6a.1
tlp-1	d1054.18	c31h5.1	smp-2	aqp-1	ceh-63	f08h9.3	fbxa-219	kvs-5	pgp-5	t08b1.1	y32b12c.1
y82e9br.5	d2021.4	c31h5.6	srap-1	argn-1	cest-1.2	f10c1.8	fbxa-28	lec-11	pgp-6	t09e11.8	y32f6a.4
zk550.2	dhp-1	c32d5.6	srv-1	arrd-24	cest-3	f10c2.7	fbxa-29	lec-9	pgp-7	t10b10.8	y32f6b.1
	egrh-1	c33a12.3	srv-7	asp-13	cest-33	f13a7.12	fbxa-53	lem-3	pgp-9	t12a7.2	y34f4.1
	f08a7.1	c33g3.4	str-144	b0024.15	cest-34	f14b6.4	fbxa-54	lin-24	phat-3	t12g3.4	y34f4.6
	f10c2.7	c33g8.2	sulp-8	b0281.3	cgp-1	f14d7.6	fbxa-6	lin-33	pho-11	t13c5.6	y37a1a.2
	f11f1.1	c39h7.4	t03e6.8	b0303.11	cgr-1	f14f9.2	fbxa-69	lipl-2	pho-4	t13f3.6	y37e11b.7
	f18e9.3	c52b11.5	t05b11.1	b0403.3	cgt-2	f15e6.3	fbxb-7	lipl-4	php-3	t16g1.4	y38a10a.2
	f41b4.3	c52e2.5	t12g3.2	b0410.3	che-13	f15e6.9	fil-1	lips-6	plpr-1	t16g1.5	y38c1ba.4
	f43c11.7	c54e4.5	t16g1.7	b0416.7	chil-22	f16c3.3	fipr-22	lmp-2	plst-1	t16g1.7	y38e10a.14
	f45e10.2	catp-3	t19c9.10	b0454.5	chil-23	f16f9.4	flp-18	lrx-1	pmp-1	t19d12.1	y39a3a.4
	f47h4.2	cc8.2	t19d12.1	b0507.3	chil-3	f17a9.5	fmo-1	lys-7	pmt-1	t19d12.2	y39g8b.9
	fbxa-21	cdr-4	t19d12.2	best-3	cht-1	f17b5.1	fmo-3	lyst-1	poml-3	t19d12.4	y41c4a.32
	fbxa-54	ceh-99	t22b7.3	bgal-2	ckb-2	f17c11.6	ftn-1	m02e1.4	poml-4	t19d7.6	y42a5a.1
	fmo-1	cest-24	t23f2.4	btb-16	ckc-1	f19b2.5	gana-1	m02g9.3	pqn-96	t19h5.4	y42a5a.3
	glc-1	cgt-2	t26h5.4	btb-9	clec-10	f20e11.17	gba-1	m04c9.4	prk-2	t19h5.6	y43f8b.15
	gst-4	chil-23	twk-26	bus-2	clec-13	f20g2.5	gcs-1	m176.4	prx-3	t20b3.1	y43f8c.13
	ilkp-1	clec-212	ugt-66	c01b4.8	clec-160	f21a3.11	gcsh-1	m28.8	pssy-1	t20b3.14	y45f10d.6
	ins-33	clec-247	w03d8.8	c01b9.1	clec-186	f21c10.11	ghi-1	math-18	pud-1.1	t20d4.7	y45g12c.1
	k08d10.14	clec-25	y102a11a.3	c02e7.10	clec-212	f22b7.9	glc-1	math-22	pud-1.2	t21c9.6	y46c8am.1
	kreg-1	clec-56	y105c5a.24	c03a7.13	clec-218	f22e5.6	glna-2	math-26	pud-2.1	t22b7.3	y48a6b.7
	m02g9.3	clec-7	y32f6a.4	c03a7.2	clec-22	f22h10.2	glo-3	math-3	pud-2.2	t23f11.6	y49e10.18
	math-22	clec-75	y34f4.4	c04e12.2	clec-247	f22h10.3	gon-2	math-38	pxmp-4	t23f6.2	y49f6b.12
	ncx-7	clec-82	y37a1a.2	c04e12.4	clec-26	f23d12.11	gpx-7	math-4	r05a10.8	t24c4.4	y4c6b.2
	nhr-120	clx-1	y38e10a.14	c04f12.1	clec-28	f23f12.12	grd-10	mct-4	r07b1.5	t24f1.7	y4c6b.3
	nhr-172	comt-4	y39e4b.6	c04g6.2	clec-5	f23g4.1	grd-13	mdl-1	r07b7.10	t25b9.1	y4c6b.4
	nhr-35	cri-2	y46c8am.1	c05b5.5	clec-50	f25e5.4	grd-2	mec-10	r07c12.1	t25b9.11	y50d4a.5
	nhr-43	cyp-37b1	y49e10.18	c05c12.4	clec-51	f25e5.5	gst-19	mec-19	r07c3.13	t26h5.10	y50e8a.1
	nlt-1	d1054.18	y51a2a.4	c05d12.3	clec-54	f26a1.8	gst-35	mfsd-13.2	r07e3.1	t26h5.14	y51a2a.4
	oac-20	dgat-2	y51f10.7	c06b3.7	clec-56	f26d11.13	gst-36	mlt-10	r08a2.7	t26h5.4	y51f10.7
	oac-34	dpy-18	y51h4a.25	c06c3.12	clec-7	f26d2.3	gst-4	mltn-1	r08e3.1	t26h5.8	y51h4a.24
	pals-19	efl-3	y71h2am.14	c06h5.6	clec-72	f26g1.2	gst-41	mltn-12	r08e5.3	t26h5.9	y51h4a.25
	pals-20	f02e9.1	y75b8a.28	c08e8.3	clec-75	f27e5.9	gsto-3	mltn-9	r09f10.1	t27a1.3	y53f4b.23
	pcp-3	f07a11.5	zc395.5	c08f11.13	clec-83	f28c10.3	gtl-1	mrp-3	r09h10.1	t27d12.1	y54f10am.8
	pept-1	f08h9.3	zc443.1	c08f11.3	cnc-2	f28h7.2	h03a11.2	mth-2	r09h10.3	t27d12.6	y54g2a.10
	php-3	f10c2.7	zk1240.3	c08h9.18	cng-1	f28h7.3	h06h21.8	mtl-1	r10d12.1	t28a11.17	y54g2a.18
	r07c12.1	f15e6.6	zk1240.9	c13a2.12	col-109	f31f4.1	h09f14.1	mtl-2	r10e8.1	t28d6.3	y57a10a.14
	r10e8.1	f26g1.2	zk250.13	c13a2.3	comt-4	f31f7.1	h32k16.2	nas-29	r10e8.3	t28f3.8	y57g11b.2
	r10e8.3	f28h7.3	zk54.3	c13g3.1	cpr-1	f32h5.1	h43e16.1	nep-17	r10e8.6	t28h11.8	y66h1a.5
	scav-6	f31f7.1	zk550.2	c14c11.4	cpr-3	f35b12.10	haf-7	nhr-120	r10h10.3	tag-244	y68a4a.13
	srv-7	f35b12.10	ztf-26	c15a11.7	cpt-4	f35f10.13	haf-9	nhr-14	r11g11.6	tag-260	y69h2.10
	t03e6.8	f38b7.2		c15b12.1	crn-2	f36f2.7	hda-5	nhr-141	rbf-1	tag-290	y6e2a.4
	t04a11.4	f38b7.3		c15c7.7	ctel54x.2	f36h5.14	his-18	nhr-143	rev-3	tag-52	y6g8.2
	t12g3.2	f41b4.3		c16e9.1	ctsa-4.2	f37c4.6	his-21	nhr-148	rhy-1	tdo-2	y70c5a.3
	t19d12.1	f43c11.7		c18b2.4	cup-16	f38b6.4	his-27	nhr-155	sams-1	thn-1	y71h10b.1
	t19d12.2	f45d3.4		c18d11.6	cyn-17	f38b7.2	his-4	nhr-172	scav-4	thn-2	y71h2am.14
	t19d7.6	f45e10.2		c18e9.5	cyp-32b1	f38b7.3	his-49	nhr-179	scav-5	trp-2	y71h2ar.2
	t22b7.3	f47h4.2		c18h7.11	cyp-33c3	f40g12.5	his-58	nhr-180	scav-6	tsp-9	y73f4a.3
	tag-244	f52a8.3		c18h9.6	cyp-33e1	f41b4.3	hizr-1	nhr-193	scl-11	ttr-12	y75b8a.28
	tsp-9	f53a9.1		c25f9.10	cyp-34a10	f41c6.6	hpo-15	nhr-244	scl-2	ttr-38	y75b8a.39
	ttr-12	f55g1.7		c25f9.15	cyp-34a2	f41c6.7	hpo-6	nhr-246	sdz-24	ttr-7	y7a9a.1
	ttr-33	f57c12.6		c25g4.17	cyp-34a9	f42g4.5	hsp-16.1	nhr-260	sesn-1	twk-25	zc168.2
	twk-26	f58f9.4		c26e1.2	cyp-35b1	f43c11.7	hsp-16.11	nhr-291	sgk-1	twk-26	zc196.4
	y102a11a.3	f59c6.16		c29f5.1	cyp-35c1	f43g6.17	hsp-16.48	nhr-34	slc-17.5	twk-34	zc196.5
	y105c5a.24	fbxa-21		c29f9.2	cyp-37a1	f44a6.5	hsp-16.49	nhr-43	slc-25a29	txbp-3	zc204.12
	y113g7b.12	fbxa-29		c30g12.2	cyp-37b1	f44e5.4	hsp-17	nhr-48	slc-36.2	txt-14	zc262.9
	y39e4b.6	fbxa-54		c31c9.7	cysl-3	f44e5.5	hsp-4	nhr-58	slcf-2	ugt-12	zc395.5
	y51a2a.4	gana-1		c31h5.1	d1054.18	f45d11.14	hum-8	nhr-6	slcr-46.1	ugt-16	zc443.1
	y51f10.7	ghi-1		c31h5.6	d1086.3	f45d11.15	ifc-1	nhr-68	sma-10	ugt-17	zipt-16
	y51h4a.25	glc-1		c32f10.4	d2021.4	f45d11.16	ifc-2	nhr-74	smp-2	ugt-22	zk1055.7
	y73c8b.1	gst-4		c33a12.3	d2023.1	f45e10.2	ifd-1	nhr-79	spin-3	ugt-23	zk1240.3
	y82e9br.5	hda-5		c33b4.2	daao-1	f46c3.2	ilkp-1	nhr-97	spl-2	ugt-26	zk1240.9
	zc395.5	hpo-15		c33g3.4	daf-22	f46g10.1	ilys-3	nhx-2	spp-1	ugt-29	zk1320.3
	zk1240.9	hpo-36		c36b1.6	dct-16	f47b10.9	ins-33	nhx-3	spp-3	ugt-31	zk1320.9
	zk185.5	ins-10		c36c5.5	del-5	f47b8.10	ins-35	nhx-6	spp-5	ugt-4	zk228.3
	zk250.13	k08d10.14		c37c3.17	del-6	f47b8.4	ins-7	nhx-9	sqst-2	ugt-47	zk228.4
	zk550.2	k09f6.15		c39d10.8	dgat-2	f47h4.2	inx-15	nlp-15	sqst-5	ugt-51	zk250.13
		k12b6.11		c41h7.2	dh11.2	f48d6.4	inx-17	nlp-43	srbc-82	ugt-54	zk381.2
		klo-1		c42d4.1	dhcr-24	f49e12.12	ipla-2	nlt-1	srd-49	ugt-6	zk470.2
		kreg-1		c44b7.11	dhp-1	f49f1.5	irg-2	npa-1	srp-7	ugt-66	zk470.6
		lec-9		c44e12.1	dhs-14	f52e1.14	irld-27	npax-3	srsx-26	vpat-1	zk54.3
		lgc-22		c44h9.5	dhs-2	f52g2.3	ivns-1	npr-30	srsx-34	vps-28	zk550.2
		math-4		c45b11.2	did-2	f53a9.1	jmjd-3.1	nspb-1	srt-41	w01b11.6	zk593.2
		mdl-1		c45g7.4	dlhd-1	f53a9.8	k01a6.4	nspb-3	sru-40	w02d7.11	zk673.1
		ncx-7		c46h11.2	dod-3	f53c11.1	k01c8.1	nspb-4	srv-7	w03f11.5	zk896.5
		nhr-120		c49a9.2	dos-2	f53c3.3	k01f9.2	nspc-9	srw-85	w06g6.20	znf-598
		nhr-148		c49a9.3	dos-3	f53c3.4	k02a2.5	nspe-1	ssp-37	w08e12.4	ztf-26
		nhr-244		c49c8.8	dpy-18	f53c3.6	k06a9.3	nspe-7	sto-1	w08e12.5
		nhr-247		c49f5.7	dpyd-1	f53f8.4	k07g5.5	nspe-8	str-144	w08g11.1
		nhr-34		c49f8.15	drd-5	f54c1.1	k08d10.10	numr-1	str-150	w09b6.4
		nhr-43		c49g7.7	dsc-4	f55h12.2	k08d10.14	numr-2	str-249	w10g11.3
		nhr-46		c49g9.2	e01g4.3	f57c12.6	k08d8.4	oac-3	sulp-8	wrt-8
		nhr-74		c50f4.1	e01g4.5	f57f4.4	k08d8.6	oac-30	suox-1	xdh-1
		nhr-85		c51e3.9	e02h4.7	f58b4.5	k08d9.9	oac-31	sup-36	y102a11a.3

## Sheet: DESeq2
0 min vs 30 min 100 mM MnCl2								0 min vs 180 min 100 mM MnCl2
Name	Differential Expression Log2 Ratio	Differential Expression p-value	Differential Expression Adjusted p-value	locus_tag	gene	Dbxref		Name	Differential Expression Log2 Ratio	Differential Expression p-value	Differential Expression Adjusted p-value	locus_tag	gene	Dbxref
B0507.3	-1.14752	1.37e-05	0.00991651	CELE_B0507.3	B0507.3	WBGene00015220		abhd-3.2	-2.84349	2.13e-08	1.61e-06	CELE_C44C1.5	abhd-3.2	WBGene00016644
cgt-2	-1.35365	4.36e-08	0.000149805	CELE_F20B4.6	cgt-2	WBGene00017625		acd-5	-1.64424	3.77e-07	2.09e-05	CELE_T28F2.7	acd-5	WBGene00020903
D1054.18	-1.29622	1.72e-07	0.000336297	CELE_D1054.18	D1054.18	WBGene00077783		ace-2	-1.25033	7.06e-06	0.00026023	CELE_Y44E3A.2	ace-2	WBGene00000036
F43H9.4	-1.04452	5.07e-06	0.00483526	CELE_F43H9.4	F43H9.4	WBGene00018400		acox-1.4	-1.97275	6.28e-07	3.22e-05	CELE_F08A8.4	acox-1.4	WBGene00008567
F57C12.6	-1.17671	7.96e-06	0.00651242	CELE_F57C12.6	F57C12.6	WBGene00194687		acox-1.5	-3.15143	5.6e-21	3.99e-18	CELE_C48B4.1	acox-1.5	WBGene00008167
ins-33	-1.45396	1.62e-08	6.97e-05	CELE_W09C5.4	ins-33	WBGene00002116		acp-6	-2.33442	1.06e-10	1.48e-08	CELE_Y73B6BL.24	acp-6	WBGene00022245
pals-19	-1.05857	1.39e-05	0.00991651	CELE_Y82E9BR.23	pals-19	WBGene00044761		acs-14	-2.51065	3.79e-14	9.55e-12	CELE_F11A3.1	acs-14	WBGene00008669
pals-20	-1.17192	9.35e-06	0.00730405	CELE_Y82E9BR.25	pals-20	WBGene00194746		acs-2	2.77716	1.38e-11	2.28e-09	CELE_F28F8.2	acs-2	WBGene00009221
R10E8.3	-1.16216	9.91e-07	0.00154679	CELE_R10E8.3	R10E8.3	WBGene00011209		acs-22	-1.16684	1.46e-07	9.05e-06	CELE_D1009.1	acs-22	WBGene00017012
srh-282	1.32779	1.76e-07	0.000336297	CELE_T21D12.5	srh-282	WBGene00005487		acs-5	-1.35217	4.54e-05	0.00129396	CELE_Y76A2B.3	acs-5	WBGene00013575
srr-6	1.37099	4.49e-13	7.71e-09	CELE_C13D9.1	srr-6	WBGene00005657		alh-13	-1.36536	9.77e-06	0.000338113	CELE_T22H6.2	alh-13	WBGene00011938
T04A11.4	-1.23635	1.77e-06	0.00217205	CELE_T04A11.4	T04A11.4	WBGene00011419		alh-3	-1.44696	3.37e-07	1.9e-05	CELE_F36H1.6	alh-3	WBGene00000109
T07D3.4	-1.26515	1.17e-06	0.00154841	CELE_T07D3.4	T07D3.4	WBGene00020307		amt-4	-5.32849	2.53e-28	5.19e-25	CELE_C05E11.5	amt-4	WBGene00000136
tbx-2	-1.10641	4.4e-06	0.00471584	CELE_F21H11.3	tbx-2	WBGene00006543		amx-3	-2.6688	1.74e-11	2.84e-09	CELE_F25C8.2	amx-3	WBGene00000139
tlp-1	-1.02526	1.08e-06	0.00154841	CELE_T23G4.1	tlp-1	WBGene00006580		aqp-1	-2.0494	1.78e-06	8.07e-05	CELE_F32A5.5	aqp-1	WBGene00000169
Y82E9BR.5	-1.17672	5.97e-06	0.0053071	CELE_Y82E9BR.5	Y82E9BR.5	WBGene00022338		argn-1	-1.29199	3.84e-07	2.12e-05	CELE_T21F4.1	argn-1	WBGene00020658
ZK550.2	-1.55685	1.13e-10	9.69e-07	CELE_ZK550.2	ZK550.2	WBGene00013996		arrd-24	1.98398	1.75e-06	7.97e-05	CELE_F48F7.7	arrd-24	WBGene00009852
								asp-13	-1.41251	1.4e-06	6.61e-05	CELE_F28A12.4	asp-13	WBGene00017881
0 min vs 60 min 100 mM MnCl2								B0024.15	-1.96305	8.55e-05	0.00220268	CELE_B0024.15	B0024.15	WBGene00007104
Name	Differential Expression Log2 Ratio	Differential Expression p-value	Differential Expression Adjusted p-value	locus_tag	gene	Dbxref		B0281.3	-1.85746	1.68e-09	1.79e-07	CELE_B0281.3	B0281.3	WBGene00015110
acox-3	-1.44384	7.73e-09	1.37e-05	CELE_F58F9.7	acox-3	WBGene00019060		B0303.11	-1.12933	5.7e-05	0.00156755	CELE_B0303.11	B0303.11	WBGene00015131
acs-7	-1.23649	6.65e-06	0.00212405	CELE_C01G6.7	acs-7	WBGene00007228		B0403.3	1.33174	1.81e-05	0.000568428	CELE_B0403.3	B0403.3	WBGene00015167
amt-4	-1.70823	3.35e-07	0.000254941	CELE_C05E11.5	amt-4	WBGene00000136		B0410.3	-1.34148	5.77e-05	0.00158414	CELE_B0410.3	B0410.3	WBGene00015172
bus-2	-1.41632	1.72e-06	0.000786471	CELE_K08D12.5	bus-2	WBGene00044618		B0416.7	-1.82876	1.17e-05	0.000395057	CELE_B0416.7	B0416.7	WBGene00015182
C05D12.3	-1.23725	1.03e-05	0.00284598	CELE_C05D12.3	C05D12.3	WBGene00014666		B0454.5	-2.65118	9.42e-09	7.96e-07	CELE_B0454.5	B0454.5	WBGene00015196
C26E1.2	-1.4161	2.41e-05	0.00542893	CELE_C26E1.2	C26E1.2	WBGene00007748		B0507.3	-2.44766	1.34e-07	8.38e-06	CELE_B0507.3	B0507.3	WBGene00015220
C39H7.4	-1.29175	2.14e-05	0.00502599	CELE_C39H7.4	C39H7.4	WBGene00016542		best-3	-1.37815	2.22e-06	9.68e-05	CELE_C01B12.3	best-3	WBGene00015286
C54E4.5	-1.14587	2.13e-05	0.00502599	CELE_C54E4.5	C54E4.5	WBGene00016920		bgal-2	-1.45335	2.75e-05	0.000827635	CELE_H22K11.2	bgal-2	WBGene00019225
CC8.2	-1.12287	9.2e-06	0.00267381	CELE_CC8.2	CC8.2	WBGene00016987		btb-16	-1.70446	0.000363889	0.0073032	CELE_F39E9.2	btb-16	WBGene00018195
cgt-2	-2.44231	6.83e-14	3.64e-10	CELE_F20B4.6	cgt-2	WBGene00017625		btb-9	-2.41229	1.04e-06	4.98e-05	CELE_F45C12.4	btb-9	WBGene00018435
clec-22	-1.44672	3.42e-05	0.0067252	CELE_F49A5.3	clec-22	WBGene00009855		bus-2	-2.13346	3.85e-10	4.84e-08	CELE_K08D12.5	bus-2	WBGene00044618
clec-247	-1.16216	3.26e-05	0.00666914	CELE_Y51A2A.1	clec-247	WBGene00013058		C01B4.8	-1.81181	0.00010861	0.00264296	CELE_C01B4.8	C01B4.8	WBGene00015272
clx-1	1.59241	3.97e-06	0.00147629	CELE_C50F7.2	clx-1	WBGene00000551		C01B9.1	-2.00685	4.92e-05	0.00137621	CELE_C01B9.1	C01B9.1	WBGene00007220
comt-4	1.95807	1.23e-08	1.79e-05	CELE_Y40B10A.6	comt-4	WBGene00021491		C02E7.10	-4.52779	4.25e-24	4.35e-21	CELE_C02E7.10	C02E7.10	WBGene00015342
D1054.18	-1.80466	2.61e-08	3.21e-05	CELE_D1054.18	D1054.18	WBGene00077783		C03A7.13	-2.50945	3.67e-11	5.62e-09	CELE_C03A7.13	C03A7.13	WBGene00015371
D2021.4	-1.10037	2.25e-05	0.00521607	CELE_D2021.4	D2021.4	WBGene00017048		C03A7.2	-2.15618	9.46e-08	6.15e-06	CELE_C03A7.2	C03A7.2	WBGene00015366
dhp-1	-1.41685	2.79e-06	0.00108927	CELE_R06C7.3	dhp-1	WBGene00000963		C04E12.2	-2.25409	7.72e-11	1.13e-08	CELE_C04E12.2	C04E12.2	WBGene00015433
egrh-1	1.00389	5.28e-05	0.00958778	CELE_C27C12.2	egrh-1	WBGene00007772		C04E12.4	-2.24382	5.07e-07	2.71e-05	CELE_C04E12.4	C04E12.4	WBGene00015434
F08A7.1	-1.32217	3.1e-05	0.00661318	CELE_F08A7.1	F08A7.1	WBGene00045013		C04F12.1	1.36215	9.95e-08	6.44e-06	CELE_C04F12.1	C04F12.1	WBGene00007297
F10C2.7	-1.26352	5.13e-05	0.00942383	CELE_F10C2.7	F10C2.7	WBGene00008647		C04G6.2	-1.97934	1.71e-05	0.000541297	CELE_C04G6.2	C04G6.2	WBGene00015453
F11F1.1	-1.38067	8.42e-06	0.00253753	CELE_F11F1.1	F11F1.1	WBGene00008714		C05B5.5	-1.41886	0.000283628	0.00593987	CELE_C05B5.5	C05B5.5	WBGene00007322
F18E9.3	-1.16289	1.63e-05	0.00405838	CELE_F18E9.3	F18E9.3	WBGene00017569		C05C12.4	-1.63858	2.07e-09	2.13e-07	CELE_C05C12.4	C05C12.4	WBGene00007336
F41B4.3	1.6222	2.08e-06	0.000899818	CELE_F41B4.3	F41B4.3	WBGene00018259		C05D12.3	-2.27366	9.41e-14	2.17e-11	CELE_C05D12.3	C05D12.3	WBGene00014666
F43C11.7	-1.27252	8.16e-07	0.000420787	CELE_F43C11.7	F43C11.7	WBGene00018384		C06B3.7	-2.1178	1.76e-10	2.34e-08	CELE_C06B3.7	C06B3.7	WBGene00007366
F45E10.2	-1.59859	4.21e-08	4.45e-05	CELE_F45E10.2	F45E10.2	WBGene00009729		C06C3.12	-2.07413	5.37e-06	0.000204383	CELE_C06C3.12	C06C3.12	WBGene00175031
F47H4.2	-1.43626	3.97e-05	0.00738217	CELE_F47H4.2	F47H4.2	WBGene00009835		C06H5.6	-1.09724	5.72e-05	0.00157048	CELE_C06H5.6	C06H5.6	WBGene00007394
fbxa-21	-1.38934	6.31e-07	0.000347986	CELE_Y119D3B.9	fbxa-21	WBGene00022487		C08E8.3	2.7575	2.22e-07	1.29e-05	CELE_C08E8.3	C08E8.3	WBGene00007439
fbxa-54	-1.5996	3.12e-06	0.00118789	CELE_T12B5.2	fbxa-54	WBGene00020449		C08F11.13	-3.14038	4.43e-23	4.03e-20	CELE_C08F11.13	C08F11.13	WBGene00007460
fmo-1	-1.18935	2.67e-06	0.00106824	CELE_K08C7.2	fmo-1	WBGene00001476		C08F11.3	-1.92906	0.000125743	0.00298449	CELE_C08F11.3	C08F11.3	WBGene00007452
glc-1	-1.54567	6.22e-07	0.000347986	CELE_F11A5.10	glc-1	WBGene00001591		C08H9.18	-2.22281	4.84e-05	0.00136039	CELE_C08H9.18	C08H9.18	WBGene00206395
gst-4	1.41542	1.97e-06	0.000873278	CELE_K08F4.7	gst-4	WBGene00001752		C13A2.12	-1.98084	0.000296941	0.00613241	CELE_C13A2.12	C13A2.12	WBGene00044547
ilkp-1	-1.28686	1.37e-05	0.00364931	CELE_F33A8.6	ilkp-1	WBGene00009354		C13A2.3	-2.11834	7.05e-05	0.00186291	CELE_C13A2.3	C13A2.3	WBGene00015720
ins-33	-1.57927	8.3e-06	0.00253753	CELE_W09C5.4	ins-33	WBGene00002116		C13G3.1	1.45439	7.49e-06	0.000274556	CELE_C13G3.1	C13G3.1	WBGene00007553
K08D10.14	-1.44791	4.34e-07	0.000271294	CELE_K08D10.14	K08D10.14	WBGene00219216		C14C11.4	-2.1508	4.31e-05	0.00124014	CELE_C14C11.4	C14C11.4	WBGene00015768
kreg-1	1.88295	9.83e-08	8.73e-05	CELE_F53A9.2	kreg-1	WBGene00018725		C15A11.7	-2.01127	5.93e-10	7.04e-08	CELE_C15A11.7	C15A11.7	WBGene00007599
M02G9.3	1.873	1.34e-07	0.000112483	CELE_M02G9.3	M02G9.3	WBGene00010832		C15B12.1	-1.66033	5.97e-05	0.00162086	CELE_C15B12.1	C15B12.1	WBGene00015783
math-22	-1.01488	3.45e-05	0.0067252	CELE_C46F9.1	math-22	WBGene00016717		C15C7.7	-1.12189	0.000164248	0.00375682	CELE_C15C7.7	C15C7.7	WBGene00015793
ncx-7	-1.28086	3.71e-05	0.00705176	CELE_C07A9.11	ncx-7	WBGene00003572		C16E9.1	-1.59528	6.6e-05	0.0017631	CELE_C16E9.1	C16E9.1	WBGene00015865
nhr-120	-1.25972	1.44e-06	0.000696335	CELE_C25B8.6	nhr-120	WBGene00003710		C18B2.4	1.05176	9.98e-05	0.00248192	CELE_C18B2.4	C18B2.4	WBGene00015955
nhr-172	-1.23329	4.35e-07	0.000271294	CELE_C54F6.9	nhr-172	WBGene00016927		C18D11.6	2.46826	2.15e-06	9.4e-05	CELE_C18D11.6	C18D11.6	WBGene00007682
nhr-35	-1.23464	3.61e-08	4.12e-05	CELE_C07A12.3	nhr-35	WBGene00003628		C18E9.5	-1.70816	5.48e-08	3.73e-06	CELE_C18E9.5	C18E9.5	WBGene00007685
nhr-43	-1.74838	5.9e-11	1.57e-07	CELE_C29E6.5	nhr-43	WBGene00003633		C18H7.11	2.3788	2.81e-06	0.000117823	CELE_C18H7.11	C18H7.11	WBGene00044457
nlt-1	-1.02514	1.77e-05	0.00428979	CELE_ZK892.2	nlt-1	WBGene00003773		C18H9.6	-2.29769	1.12e-16	4.17e-14	CELE_C18H9.6	C18H9.6	WBGene00016004
oac-20	1.26596	9.8e-06	0.00274872	CELE_F36G9.12	oac-20	WBGene00009488		C25F9.10	-1.80917	4.27e-05	0.00123077	CELE_C25F9.10	C25F9.10	WBGene00044291
oac-34	-1.42413	9.1e-06	0.00267381	CELE_F56G4.1	oac-34	WBGene00010157		C25F9.15	-1.91015	0.000473223	0.00916073	CELE_C25F9.15	C25F9.15	WBGene00050967
pals-19	-1.37322	1.57e-05	0.00403597	CELE_Y82E9BR.23	pals-19	WBGene00044761		C25G4.17	-2.46699	1.71e-07	1.04e-05	CELE_C25G4.17	C25G4.17	WBGene00255469
pals-20	-2.03196	1.04e-09	2.39e-06	CELE_Y82E9BR.25	pals-20	WBGene00194746		C26E1.2	-2.15515	4.01e-09	3.71e-07	CELE_C26E1.2	C26E1.2	WBGene00007748
pcp-3	-2.4287	3.11e-18	2.48e-14	CELE_F23B2.11	pcp-3	WBGene00003958		C29F5.1	-1.01818	9.69e-06	0.000336375	CELE_C29F5.1	C29F5.1	WBGene00016210
pept-1	-1.33396	1.43e-05	0.00373923	CELE_K04E7.2	pept-1	WBGene00003877		C29F9.2	-2.08842	8.75e-07	4.32e-05	CELE_C29F9.2	C29F9.2	WBGene00016217
php-3	-1.34417	5.29e-06	0.00179944	CELE_Y75B8A.1	php-3	WBGene00004024		C30G12.2	-2.50235	1.99e-08	1.51e-06	CELE_C30G12.2	C30G12.2	WBGene00016274
R07C12.1	-1.44423	5.27e-06	0.00179944	CELE_R07C12.1	R07C12.1	WBGene00019931		C31C9.7	-2.02388	3.34e-11	5.21e-09	CELE_C31C9.7	C31C9.7	WBGene00007841
R10E8.1	-1.5583	9.91e-07	0.000494887	CELE_R10E8.1	R10E8.1	WBGene00011207		C31H5.1	-3.00058	1.54e-14	4.15e-12	CELE_C31H5.1	C31H5.1	WBGene00007854
R10E8.3	-2.10876	3.17e-12	1.26e-08	CELE_R10E8.3	R10E8.3	WBGene00011209		C31H5.6	-2.38796	3.71e-10	4.71e-08	CELE_C31H5.6	C31H5.6	WBGene00007857
scav-6	-1.37683	5.06e-06	0.00179529	CELE_F07A5.3	scav-6	WBGene00008542		C32F10.4	-1.3203	1.28e-05	0.000427154	CELE_C32F10.4	C32F10.4	WBGene00016332
srv-7	-1.32877	3.16e-05	0.00663728	CELE_T22B7.5	srv-7	WBGene00005718		C33A12.3	-1.27586	3.04e-11	4.79e-09	CELE_C33A12.3	C33A12.3	WBGene00007882
T03E6.8	-1.42891	2.29e-05	0.00523314	CELE_T03E6.8	T03E6.8	WBGene00011397		C33B4.2	-1.95217	8.1e-06	0.000292211	CELE_C33B4.2	C33B4.2	WBGene00007891
T04A11.4	-1.64842	6.08e-07	0.000347986	CELE_T04A11.4	T04A11.4	WBGene00011419		C33G3.4	-2.26271	7.52e-12	1.28e-09	CELE_C33G3.4	C33G3.4	WBGene00007904
T12G3.2	-1.05247	3.8e-07	0.000263704	CELE_T12G3.2	T12G3.2	WBGene00011738		C36B1.6	-1.54588	8.71e-07	4.31e-05	CELE_C36B1.6	C36B1.6	WBGene00007973
T19D12.1	-1.23153	6.18e-06	0.0020559	CELE_T19D12.1	T19D12.1	WBGene00020576		C36C5.5	1.1249	0.000296154	0.00612388	CELE_C36C5.5	C36C5.5	WBGene00016474
T19D12.2	-1.36141	2.51e-07	0.0002002	CELE_T19D12.2	T19D12.2	WBGene00020577		C37C3.17	1.94346	0.000380167	0.007565	CELE_C37C3.17	C37C3.17	WBGene00235308
T19D7.6	-1.48471	9.4e-06	0.00268346	CELE_T19D7.6	T19D7.6	WBGene00020574		C39D10.8	-1.69501	1.38e-11	2.28e-09	CELE_C39D10.8	C39D10.8	WBGene00016535
T22B7.3	-1.48737	4.71e-08	4.45e-05	CELE_T22B7.3	T22B7.3	WBGene00020672		C41H7.2	-2.05123	0.000152501	0.00354258	CELE_C41H7.2	C41H7.2
tag-244	-1.16983	3.22e-05	0.00666914	CELE_C34H4.3	tag-244	WBGene00044073		C42D4.1	-1.51677	9.74e-09	8.14e-07	CELE_C42D4.1	C42D4.1	WBGene00016594
tsp-9	-1.56054	1.04e-08	1.66e-05	CELE_C25G6.2	tsp-9	WBGene00006635		C44B7.11	-1.47142	2.61e-07	1.5e-05	CELE_C44B7.11	C44B7.11	WBGene00016631
ttr-12	-1.28155	1.34e-05	0.00361709	CELE_F46B3.4	ttr-12	WBGene00009759		C44E12.1	-1.8866	1.03e-07	6.67e-06	CELE_C44E12.1	C44E12.1	WBGene00016657
ttr-33	1.19445	7.61e-07	0.000405611	CELE_C37C3.13	ttr-33	WBGene00016505		C44H9.5	-1.0767	9.92e-05	0.00247457	CELE_C44H9.5	C44H9.5	WBGene00008100
twk-26	-1.40424	2.81e-05	0.0062278	CELE_C33D12.3	twk-26	WBGene00006679		C45B11.2	-1.62149	0.000109924	0.00267096	CELE_C45B11.2	C45B11.2	WBGene00008105
Y102A11A.3	-1.14215	7.84e-06	0.00245644	CELE_Y102A11A.3	Y102A11A.3	WBGene00022413		C45G7.4	-1.38121	0.000344487	0.00698226	CELE_C45G7.4	C45G7.4	WBGene00016671
Y105C5A.24	-1.52474	4.41e-07	0.000271294	CELE_Y105C5A.24	Y105C5A.24	WBGene00013643		C46H11.2	-1.9395	3.77e-08	2.66e-06	CELE_C46H11.2	C46H11.2	WBGene00016728
Y113G7B.12	-1.35438	6.4e-06	0.0020862	CELE_Y113G7B.12	Y113G7B.12	WBGene00013762		C49A9.2	-1.832	9.5e-11	1.34e-08	CELE_C49A9.2	C49A9.2	WBGene00016756
Y39E4B.6	-1.12597	4.57e-06	0.00165813	CELE_Y39E4B.6	Y39E4B.6	WBGene00012717		C49A9.3	-1.77121	1.93e-06	8.61e-05	CELE_C49A9.3	C49A9.3	WBGene00016757
Y51A2A.4	-1.40671	3.42e-05	0.0067252	CELE_Y51A2A.4	Y51A2A.4	WBGene00013060		C49C8.8	1.82018	0.000242413	0.00525445	CELE_C49C8.8	C49C8.8	WBGene00235271
Y51F10.7	-1.63388	4.73e-08	4.45e-05	CELE_Y51F10.7	Y51F10.7	WBGene00021768		C49F5.7	-2.59003	4.93e-10	6.03e-08	CELE_C49F5.7	C49F5.7	WBGene00008211
Y51H4A.25	-1.24899	2.24e-06	0.000941811	CELE_Y51H4A.25	Y51H4A.25	WBGene00013119		C49F8.15	1.70681	8.49e-06	0.000302415	CELE_C49F8.15	C49F8.15	WBGene00304787
Y73C8B.1	-1.07735	3.63e-05	0.00698341	CELE_Y73C8B.1	Y73C8B.1	WBGene00022258		C49G7.7	3.73345	9.6e-19	4.76e-16	CELE_C49G7.7	C49G7.7	WBGene00016785
Y82E9BR.5	-2.01864	1.96e-09	3.92e-06	CELE_Y82E9BR.5	Y82E9BR.5	WBGene00022338		C49G9.2	-2.04146	3.93e-09	3.65e-07	CELE_C49G9.2	C49G9.2	WBGene00045474
ZC395.5	-1.21299	1.68e-05	0.00413374	CELE_ZC395.5	ZC395.5	WBGene00022597		C50F4.1	-1.78808	4.62e-13	9.24e-11	CELE_C50F4.1	C50F4.1	WBGene00008229
ZK1240.9	-1.41759	3.65e-07	0.000263704	CELE_ZK1240.9	ZK1240.9	WBGene00022873		C51E3.9	1.39358	4.47e-05	0.00127861	CELE_C51E3.9	C51E3.9	WBGene00008254
ZK185.5	-1.47887	2.63e-06	0.00106824	CELE_ZK185.5	ZK185.5	WBGene00044481		C52D10.3	-2.11076	2.35e-11	3.77e-09	CELE_C52D10.3	C52D10.3	WBGene00016877
ZK250.13	-2.09186	1.45e-11	4.64e-08	CELE_ZK250.13	ZK250.13	WBGene00235352		C54E4.5	-1.64249	1.85e-07	1.1e-05	CELE_C54E4.5	C54E4.5	WBGene00016920
ZK550.2	-3.10478	4.13e-21	6.6e-17	CELE_ZK550.2	ZK550.2	WBGene00013996		C54F6.5	-1.3787	1.94e-09	2.03e-07	CELE_C54F6.5	C54F6.5	WBGene00016923
								C56E10.3	-2.55191	3.18e-12	5.67e-10	CELE_C56E10.3	C56E10.3	WBGene00016976
0 min vs 90 min 100 mM MnCl2								cah-5	-1.52055	7.68e-07	3.88e-05	CELE_R173.1	cah-5	WBGene00000283
Name	Differential Expression Log2 Ratio	Differential Expression p-value	Differential Expression Adjusted p-value	locus_tag	gene	Dbxref		cat-4	-1.31804	1.04e-06	5e-05	CELE_F32G8.6	cat-4	WBGene00000298
ace-2	-1.32147	2.99e-05	0.00445456	CELE_Y44E3A.2	ace-2	WBGene00000036		catp-2	-4.98725	5.75e-28	1.05e-24	CELE_C02E7.1	catp-2	WBGene00015338
acox-1.5	-1.6271	1.46e-06	0.000409711	CELE_C48B4.1	acox-1.5	WBGene00008167		catp-3	-1.85533	2.98e-20	1.81e-17	CELE_C09H5.2	catp-3	WBGene00015660
acs-14	-1.85405	7.85e-10	5.44e-07	CELE_F11A3.1	acs-14	WBGene00008669		CC8.2	-1.90616	2.14e-13	4.67e-11	CELE_CC8.2	CC8.2	WBGene00016987
amt-4	-2.99249	2.34e-12	5.32e-09	CELE_C05E11.5	amt-4	WBGene00000136		CD4.11	1.95765	5.28e-05	0.00146446	CELE_CD4.11	CD4.11	WBGene00044542
amx-3	-1.49234	4.61e-05	0.00607602	CELE_F25C8.2	amx-3	WBGene00000139		cdf-2	-1.05835	0.000211693	0.00464731	CELE_T18D3.3	cdf-2	WBGene00011821
arl-13	1.24992	4.84e-05	0.00632248	CELE_C25A8.2	C25A8.2	WBGene00016083		cdr-2	-2.62229	8.29e-13	1.6e-10	CELE_C54D10.1	cdr-2	WBGene00008296
best-7	1.41284	1.97e-08	1.01e-05	CELE_K07C11.5	cri-2	WBGene00019478		cdr-4	1.55429	3.39e-15	1.03e-12	CELE_K01D12.11	cdr-4	WBGene00010470
C01B9.1	-1.69503	3.91e-05	0.00546361	CELE_C01B9.1	C01B9.1	WBGene00007220		ceh-60	-1.7262	2.27e-06	9.83e-05	CELE_F22A3.5	ceh-60	WBGene00017690
C02E7.10	-1.48745	8.8e-05	0.00942041	CELE_C02E7.10	C02E7.10	WBGene00015342		ceh-63	-2.79507	2.38e-09	2.41e-07	CELE_C02F12.10	ceh-63	WBGene00045215
C04E12.2	-1.42247	9.57e-05	0.0098353	CELE_C04E12.2	C04E12.2	WBGene00015433		cest-1.2	-2.35279	3.03e-14	7.87e-12	CELE_T02B5.3	cest-1.2	WBGene00011364
C04E12.4	-1.56516	1.95e-05	0.00324041	CELE_C04E12.4	C04E12.4	WBGene00015434		cest-3	-2.09095	4.16e-06	0.000163104	CELE_E01G6.3	cest-3	WBGene00008451
C14C11.4	-2.10149	1.81e-07	7.04e-05	CELE_C14C11.4	C14C11.4	WBGene00015768		cest-33	-1.03073	7.88e-05	0.00204484	CELE_F13H6.3	cest-33	WBGene00017431
C25A8.2	1.23545	9.44e-05	0.0098353	CELE_Y47D3B.10	dpy-18	WBGene00001077		cest-34	-1.69383	1.42e-05	0.000465447	CELE_K11G9.1	cest-34	WBGene00019652
C26E1.2	-1.588	1.11e-05	0.0020822	CELE_C26E1.2	C26E1.2	WBGene00007748		cgp-1	-1.06141	5.54e-07	2.92e-05	CELE_Y38C9A.2	cgp-1	WBGene00000480
C31H5.1	-1.48486	4.47e-05	0.00598425	CELE_C31H5.1	C31H5.1	WBGene00007854		cgr-1	-1.91753	2.65e-09	2.58e-07	CELE_T27A10.7	cgr-1	WBGene00020847
C31H5.6	-1.57669	1.3e-06	0.000370864	CELE_C31H5.6	C31H5.6	WBGene00007857		cgt-2	-2.49091	1.32e-12	2.46e-10	CELE_F20B4.6	cgt-2	WBGene00017625
C32D5.6	-1.26439	8.74e-05	0.00941788	CELE_C32D5.6	C32D5.6	WBGene00016314		che-13	-1.25579	2.9e-09	2.78e-07	CELE_F59C6.7	che-13	WBGene00000492
C33A12.3	-1.08641	2.42e-06	0.000585028	CELE_C33A12.3	C33A12.3	WBGene00007882		chil-22	-2.55683	1.69e-08	1.31e-06	CELE_R09D1.10	chil-22	WBGene00011166
C33G3.4	-1.83096	2.05e-06	0.000528081	CELE_C33G3.4	C33G3.4	WBGene00007904		chil-23	-3.27854	8.07e-11	1.15e-08	CELE_R09D1.11	chil-23	WBGene00011167
C33G8.2	1.71428	1.05e-05	0.00199466	CELE_T08G5.12	ins-10	WBGene00002093		chil-3	-2.0677	0.000160781	0.00370338	CELE_C08H9.7	chil-3	WBGene00007467
C39H7.4	-1.77027	1.3e-06	0.000370864	CELE_C39H7.4	C39H7.4	WBGene00016542		cht-1	-1.37062	0.000105669	0.00259132	CELE_C04F6.3	cht-1	WBGene00000503
C52B11.5	-1.85782	5.72e-06	0.00116943	CELE_C52B11.5	C52B11.5	WBGene00016874		ckb-2	2.54679	1.31e-08	1.06e-06	CELE_B0285.9	ckb-2	WBGene00000512
C52E2.5	-2.78123	1.35e-10	1.27e-07	CELE_C52E2.5	C52E2.5	WBGene00016884		ckc-1	-1.4837	0.000350942	0.00708678	CELE_T27A10.3	ckc-1	WBGene00000515
C54E4.5	-1.50247	1.92e-05	0.00321895	CELE_C54E4.5	C54E4.5	WBGene00016920		clec-10	-1.84605	1.32e-10	1.8e-08	CELE_C03H5.1	clec-10	WBGene00015403
catp-3	-1.1824	1.66e-06	0.000456973	CELE_C09H5.2	catp-3	WBGene00015660		clec-13	-1.95354	0.000364361	0.00730371	CELE_H16D19.1	clec-13	WBGene00010399
CC8.2	-1.32843	2.42e-06	0.000585028	CELE_CC8.2	CC8.2	WBGene00016987		clec-160	-1.61874	0.000265736	0.00562996	CELE_F09G8.8	clec-160	WBGene00017322
cdr-4								clec-186	-1.52018	5.85e-05	0.00160069	CELE_ZK896.7	clec-186	WBGene00014138
ceh-99	1.96478	1.68e-05	0.00288441	CELE_C50F7.2	clx-1	WBGene00000551		clec-212	2.18794	1.42e-08	1.13e-06	CELE_F19F10.7	clec-212	WBGene00017603
cest-24	-1.13077	5.14e-05	0.00653496	CELE_T28C12.4	cest-24	WBGene00020891		clec-218	-2.99824	3.64e-12	6.34e-10	CELE_W02D7.2	clec-218	WBGene00020938
cgt-2	-1.7762	4.73e-07	0.000150739	CELE_F20B4.6	cgt-2	WBGene00017625		clec-22	-2.99214	3.05e-08	2.24e-06	CELE_F49A5.3	clec-22	WBGene00009855
chil-23	-1.91295	5.06e-06	0.00107569	CELE_R09D1.11	chil-23	WBGene00011167		clec-247	-2.87016	1.66e-15	5.24e-13	CELE_Y51A2A.1	clec-247	WBGene00013058
clec-212	1.59481	7.05e-05	0.00814671	CELE_F53A9.1	F53A9.1	WBGene00018724		clec-26	-2.43465	8.8e-06	0.000311386	CELE_T20B3.12	clec-26	WBGene00011852
clec-247	-1.64067	2.16e-07	8.2e-05	CELE_Y51A2A.1	clec-247	WBGene00013058		clec-28	-2.46465	6.78e-06	0.000251052	CELE_F49A5.5	clec-28	WBGene00009857
clec-25	-2.00393	1.12e-05	0.0020822	CELE_T20B3.15	clec-25	WBGene00044331		clec-5	-1.72585	2.9e-09	2.78e-07	CELE_C35D10.14	clec-5	WBGene00016450
clec-56	-1.66601	8.98e-05	0.00948305	CELE_F08H9.7	clec-56	WBGene00008595		clec-50	-1.37428	2.15e-05	0.00066265	CELE_W04E12.8	clec-50	WBGene00012253
clec-7	-1.90081	2.5e-07	9.27e-05	CELE_F10G2.3	clec-7	WBGene00017364		clec-51	-2.02893	1.04e-07	6.7e-06	CELE_B0218.6	clec-51	WBGene00015050
clec-75	-1.85328	4.93e-05	0.00635627	CELE_Y46C8AL.9	clec-75	WBGene00021586		clec-54	-2.3827	1.85e-06	8.32e-05	CELE_F08H9.8	clec-54	WBGene00008596
clec-82	-1.45955	9.62e-05	0.0098353	CELE_Y54G2A.8	clec-82	WBGene00021873		clec-56	-2.53495	2.59e-08	1.93e-06	CELE_F08H9.7	clec-56	WBGene00008595
clx-1	1.90432	6.53e-06	0.00130108	CELE_Y38E10A.14	Y38E10A.14	WBGene00012592		clec-7	-4.9865	1.96e-29	6.43e-26	CELE_F10G2.3	clec-7	WBGene00017364
comt-4	2.64783	3.6e-10	2.87e-07	CELE_F53A9.2	kreg-1	WBGene00018725		clec-72	-1.64276	0.000390338	0.00773918	CELE_Y46C8AL.5	clec-72	WBGene00021583
cri-2	1.40267	2.85e-05	0.00436841	CELE_F59A1.10	dgat-2	WBGene00010296		clec-75	-2.76678	3.08e-07	1.75e-05	CELE_Y46C8AL.9	clec-75	WBGene00021586
cyp-37B1	-2.59761	1.53e-10	1.29e-07	CELE_F28G4.1	cyp-37B1	WBGene00009226		clec-83	-1.82872	3.11e-08	2.26e-06	CELE_Y54G2A.14	clec-83	WBGene00021879
D1054.18	-3.08962	1.67e-16	8.9e-13	CELE_D1054.18	D1054.18	WBGene00077783		cnc-2	2.44456	8.47e-09	7.26e-07	CELE_R09B5.3	cnc-2	WBGene00000556
dgat-2	1.38148	6.86e-05	0.00804768	CELE_F26G1.2	F26G1.2	WBGene00017838		cng-1	-1.47688	7.25e-05	0.0018963	CELE_F14H8.6	cng-1	WBGene00000562
dpy-18	1.14073	6.14e-05	0.00741528	CELE_F38B7.3	F38B7.3	WBGene00009534		col-109	1.18918	6.74e-05	0.00179244	CELE_Y38C1BA.3	col-109	WBGene00000683
efl-3	-1.21357	3.21e-05	0.00470005	CELE_F49E12.6	efl-3	WBGene00009899		comt-4	3.68746	4.02e-19	2.06e-16	CELE_Y40B10A.6	comt-4	WBGene00021491
F02E9.1	1.06921	7.21e-05	0.0082772	CELE_K01D12.11	cdr-4	WBGene00010470		cpr-1	-1.23098	0.000268099	0.00566537	CELE_C52E4.1	cpr-1	WBGene00000781
F07A11.5	-1.38948	5.84e-05	0.00715156	CELE_F07A11.5	F07A11.5	WBGene00008548		cpr-3	1.66707	5.67e-06	0.000215624	CELE_T10H4.12	cpr-3	WBGene00000783
F08H9.3	-2.20333	8.9e-07	0.000272869	CELE_F08H9.3	F08H9.3	WBGene00008591		cpt-4	-1.67167	1.22e-07	7.67e-06	CELE_K11D12.4	cpt-4	WBGene00019644
F10C2.7	-1.86778	1.02e-07	4.41e-05	CELE_F10C2.7	F10C2.7	WBGene00008647		crn-2	-1.26644	1.78e-07	1.07e-05	CELE_CD4.2	crn-2	WBGene00000795
F15E6.6	-1.32716	4.34e-05	0.00585952	CELE_F15E6.6	F15E6.6	WBGene00017487		cTel54X.2	-2.56536	3.81e-08	2.68e-06	CELE_cTel54X.2	cTel54X.2
F26G1.2	1.37761	2.37e-05	0.00381081	CELE_Y37E3.5	arl-13	WBGene00021349		ctsa-4.2	-2.04076	2.77e-10	3.58e-08	CELE_Y40D12A.2	ctsa-4.2	WBGene00021503
F28H7.3	-1.5429	6.62e-07	0.000207153	CELE_F28H7.3	F28H7.3	WBGene00009237		cup-16	1.20871	0.000199543	0.00444614	CELE_C34C6.7	cup-16	WBGene00007919
F31F7.1	-1.13156	1.24e-05	0.00223821	CELE_F31F7.1	F31F7.1	WBGene00017964		cyn-17	1.06389	6.05e-05	0.00163595	CELE_ZC250.1	cyn-17	WBGene00000893
F35B12.10	-1.4371	1.15e-05	0.00210581	CELE_F35B12.10	F35B12.10	WBGene00009389		cyp-32B1	-1.31189	9.6e-05	0.00240842	CELE_Y5H2B.5	cyp-32B1	WBGene00021167
F38B7.2	-1.45913	4.1e-07	0.000139066	CELE_F38B7.2	F38B7.2	WBGene00009533		cyp-33C3	-2.10296	1.34e-08	1.08e-06	CELE_F41B5.4	cyp-33C3	WBGene00018262
F38B7.3	1.10049	5.87e-05	0.00715156	CELE_F02E9.1	F02E9.1	WBGene00008528		cyp-33E1	-1.56532	5.15e-05	0.0014334	CELE_C49C8.4	cyp-33E1	WBGene00016768
F41B4.3	2.00272	2.34e-06	0.000585028	CELE_T21B4.17	ceh-99	WBGene00044032		cyp-34A10	-2.01677	0.000203314	0.00451788	CELE_B0213.16	cyp-34A10	WBGene00015045
F43C11.7	-1.60982	1.69e-07	6.74e-05	CELE_F43C11.7	F43C11.7	WBGene00018384		cyp-34A2	-2.24854	1.62e-06	7.52e-05	CELE_T10H4.11	cyp-34A2	WBGene00011699
F45D3.4	-1.19514	8.03e-08	3.56e-05	CELE_F45D3.4	F45D3.4	WBGene00009724		cyp-34A9	-3.1512	7.39e-17	2.88e-14	CELE_B0213.15	cyp-34A9	WBGene00015044
F45E10.2	-2.34152	3e-12	5.32e-09	CELE_F45E10.2	F45E10.2	WBGene00009729		cyp-35B1	-2.18384	1.84e-05	0.00057723	CELE_K07C6.4	cyp-35B1	WBGene00019472
F47H4.2	-2.34091	1.83e-08	9.72e-06	CELE_F47H4.2	F47H4.2	WBGene00009835		cyp-35C1	1.37569	0.00046446	0.00901239	CELE_C06B3.3	cyp-35C1	WBGene00007362
F52A8.3	-1.70301	2.68e-05	0.00414992	CELE_F52A8.3	F52A8.3	WBGene00009916		cyp-37A1	-1.39848	6.63e-06	0.000247339	CELE_F01D5.9	cyp-37A1	WBGene00008499
F53A9.1	1.55746	5.71e-05	0.00705537	CELE_Y75B8A.28	Y75B8A.28	WBGene00013559		cyp-37B1	-2.74038	3.54e-09	3.35e-07	CELE_F28G4.1	cyp-37B1	WBGene00009226
F55G1.7	-2.24256	1.05e-07	4.41e-05	CELE_F55G1.7	F55G1.7	WBGene00018903		cysl-3	1.46948	8.61e-05	0.00221457	CELE_R08E5.2	cysl-3	WBGene00019962
F57C12.6	-1.90202	1.6e-05	0.00277285	CELE_F57C12.6	F57C12.6	WBGene00194687		D1054.18	-4.50978	5.46e-27	8.94e-24	CELE_D1054.18	D1054.18	WBGene00077783
F58F9.4	-2.08814	3.25e-06	0.000751254	CELE_F58F9.4	F58F9.4	WBGene00019058		D1086.3	-1.53155	0.000240407	0.00522168	CELE_D1086.3	D1086.3	WBGene00008390
F59C6.16	-1.46092	1.6e-05	0.00277285	CELE_F59C6.16	F59C6.16	WBGene00077764		D2021.4	-1.46261	4.7e-06	0.000181869	CELE_D2021.4	D2021.4	WBGene00017048
fbxa-21	-2.17649	1.5e-10	1.29e-07	CELE_Y119D3B.9	fbxa-21	WBGene00022487		D2023.1	-1.33097	0.000111221	0.00269846	CELE_D2023.1	D2023.1	WBGene00014300
fbxa-29	-2.14487	4.55e-07	0.000149263	CELE_ZC47.3	fbxa-29	WBGene00013836		daao-1	-2.503	5.72e-08	3.86e-06	CELE_Y69A2AR.5	daao-1	WBGene00022076
fbxa-54	-2.56573	7.01e-10	5.08e-07	CELE_T12B5.2	fbxa-54	WBGene00020449		daf-22	-1.18518	7.05e-05	0.00186291	CELE_Y57A10C.6	daf-22	WBGene00013284
gana-1	-1.34532	7.5e-05	0.00841921	CELE_R07B7.11	gana-1	WBGene00011095		dct-16	-2.97817	5.15e-18	2.34e-15	CELE_Y38H6C.1	dct-16	WBGene00012615
ghi-1	-1.26545	9.71e-06	0.00186559	CELE_ZK20.1	ghi-1	WBGene00013923		del-5	-1.47149	6.92e-06	0.000255948	CELE_F59F3.4	del-5	WBGene00010334
glc-1	-1.93637	9.62e-10	6.39e-07	CELE_F11A5.10	glc-1	WBGene00001591		del-6	-1.50951	3.03e-06	0.000125297	CELE_T21C9.3	del-6	WBGene00011891
gst-4	1.85244	3.71e-06	0.000810709	CELE_C33G8.2	C33G8.2	WBGene00016360		dgat-2	1.73661	5.45e-09	4.82e-07	CELE_F59A1.10	dgat-2	WBGene00010296
hda-5	-1.72633	3.48e-05	0.00495755	CELE_F43G6.11	hda-5	WBGene00009663		DH11.2	-1.22472	0.000255818	0.00549806	CELE_DH11.2	DH11.2	WBGene00008436
hpo-15	-1.1587	3.22e-07	0.000116277	CELE_C24G6.6	hpo-15	WBGene00016061		dhcr-24	-1.62774	7.11e-05	0.00187319	CELE_F52H2.6	dhcr-24	WBGene00018718
hpo-36	-1.20798	5.48e-05	0.00687711	CELE_T27C4.2	hpo-36	WBGene00020855		dhp-1	-2.89021	3.86e-11	5.86e-09	CELE_R06C7.3	dhp-1	WBGene00000963
ins-10	1.71059	8e-05	0.00879567	CELE_T23F2.4	T23F2.4	WBGene00020737		dhs-14	1.4432	0.000120224	0.00288697	CELE_R05D8.8	dhs-14	WBGene00000977
K08D10.14	-2.28182	8.9e-11	1.01e-07	CELE_K08D10.14	K08D10.14	WBGene00219216		dhs-2	-2.52077	7.51e-15	2.08e-12	CELE_F55A12.4	dhs-2	WBGene00000966
K09F6.15	-1.47284	9.8e-05	0.00995403	CELE_K09F6.15	K09F6.15	WBGene00271744		did-2	1.05856	3.09e-05	0.000919699	CELE_F23C8.6	did-2	WBGene00017735
K12B6.11	-2.50621	3.57e-08	1.67e-05	CELE_K12B6.11	K12B6.11	WBGene00195164		dlhd-1	-2.92629	4.58e-09	4.16e-07	CELE_T23F4.3	dlhd-1	WBGene00020741
klo-1	-1.61114	7.42e-05	0.00841921	CELE_C50F7.10	klo-1	WBGene00016848		dod-3	-2.25625	6.71e-08	4.48e-06	CELE_C24B9.9	dod-3	WBGene00016052
kreg-1	2.63892	3.21e-11	4.27e-08	CELE_Y38E10A.15	nspe-7	WBGene00012593		dos-2	-1.52626	1.74e-06	7.97e-05	CELE_K10G6.2	dos-2	WBGene00019640
lec-9	-1.32861	6.84e-05	0.00804768	CELE_C16H3.2	lec-9	WBGene00002272		dos-3	-1.36315	0.000458562	0.0089085	CELE_K02F3.8	dos-3	WBGene00019331
lgc-22	-1.02252	4.02e-06	0.000866184	CELE_F15E6.2	lgc-22	WBGene00017483		dpy-18	2.825	5.45e-29	1.49e-25	CELE_Y47D3B.10	dpy-18	WBGene00001077
math-4	-1.67597	4.55e-05	0.00605234	CELE_C08F1.5	math-4	WBGene00015609		dpyd-1	-1.74026	3.6e-09	3.37e-07	CELE_C25F6.3	dpyd-1	WBGene00016103
mdl-1	-1.04041	8.51e-05	0.00923332	CELE_R03E9.1	mdl-1	WBGene00003163		drd-5	-2.44425	1.26e-09	1.41e-07	CELE_F55E10.6	drd-5	WBGene00018885
ncx-7	-1.84273	3.04e-05	0.00448388	CELE_C07A9.11	ncx-7	WBGene00003572		dsc-4	-1.19439	2.15e-06	9.39e-05	CELE_K02D7.4	dsc-4	WBGene00001099
nhr-120	-2.00913	2.86e-12	5.32e-09	CELE_C25B8.6	nhr-120	WBGene00003710		E01G4.3	-1.11724	4.35e-05	0.00124844	CELE_E01G4.3	E01G4.3	WBGene00008446
nhr-148	-2.03983	6.97e-06	0.00135497	CELE_C03G6.10	nhr-148	WBGene00015396		E01G4.5	-1.34631	0.000140264	0.00329098	CELE_E01G4.5	E01G4.5	WBGene00008447
nhr-244	-1.63065	4.28e-05	0.00583826	CELE_ZK1025.6	nhr-244	WBGene00014186		E02H4.7	-1.66817	0.000194872	0.0043778	CELE_E02H4.7	E02H4.7	WBGene00077757
nhr-247	-1.83974	4.94e-05	0.00635627	CELE_ZK1037.5	nhr-247	WBGene00014193		E03H4.8	-1.15143	3.65e-05	0.00107601	CELE_E03H4.8	E03H4.8	WBGene00008476
nhr-34	-1.56824	6.59e-09	3.76e-06	CELE_F58G6.5	nhr-34	WBGene00003627		E04F6.15	-2.45512	8.3e-10	9.57e-08	CELE_E04F6.15	E04F6.15	WBGene00017131
nhr-43	-1.70883	4.05e-10	3.08e-07	CELE_C29E6.5	nhr-43	WBGene00003633		ech-8	-1.42415	4.87e-06	0.000186943	CELE_F01G10.2	ech-8	WBGene00001157
nhr-46	-1.06397	5.68e-06	0.00116943	CELE_C45E5.6	nhr-46	WBGene00003636		efl-3	-1.25819	7.65e-05	0.00199909	CELE_F49E12.6	efl-3	WBGene00009899
nhr-74	-2.29506	1.04e-10	1.11e-07	CELE_C27C7.3	nhr-74	WBGene00003664		egrh-1	1.09667	4.7e-05	0.00133284	CELE_C27C12.2	egrh-1	WBGene00007772
nhr-85	-1.1598	9.31e-05	0.00976519	CELE_W05B5.3	nhr-85	WBGene00003675		exc-15	-1.72621	7.63e-13	1.51e-10	CELE_T08H10.1	exc-15	WBGene00020369
nspe-7	2.24018	4.55e-09	2.79e-06	CELE_F41B4.3	F41B4.3	WBGene00018259		F01D4.5	1.04787	9.45e-05	0.00238924	CELE_F01D4.5	F01D4.5	WBGene00008488
odc-1	-1.34527	3.42e-06	0.000757634	CELE_K11C4.4	odc-1	WBGene00003844		F01D5.5	-1.82422	8.94e-09	7.62e-07	CELE_F01D5.5	F01D5.5	WBGene00008495
pals-20	-1.77563	3.3e-06	0.000751254	CELE_Y82E9BR.25	pals-20	WBGene00194746		F07C3.9	-1.61887	0.000295699	0.00612247	CELE_F07C3.9	F07C3.9	WBGene00017197
pbo-4	-1.16968	2.94e-05	0.00442479	CELE_K09C8.1	pbo-4	WBGene00003943		F07C6.6	-2.40402	8.65e-06	0.000307252	CELE_F07C6.6	F07C6.6	WBGene00045067
pcp-3	-1.99459	2.45e-09	1.57e-06	CELE_F23B2.11	pcp-3	WBGene00003958		F08A7.1	-2.52429	2.96e-11	4.7e-09	CELE_F08A7.1	F08A7.1	WBGene00045013
pcp-4	-1.69764	6.23e-05	0.00747435	CELE_Y116F11B.3	pcp-4	WBGene00003959		F08F3.10	-1.34411	8.97e-05	0.00228073	CELE_F08F3.10	F08F3.10	WBGene00017266
pept-1	-2.6038	3.51e-13	1.4e-09	CELE_K04E7.2	pept-1	WBGene00003877		F08F3.4	-1.2844	0.000323988	0.00658307	CELE_F08F3.4	F08F3.4	WBGene00017262
ptr-14	-1.37508	3.39e-06	0.000757634	CELE_R09H10.4	ptr-14	WBGene00004228		F08G2.5	2.30406	3.98e-07	2.17e-05	CELE_F08G2.5	F08G2.5	WBGene00008577
R07C12.1	-2.19188	4.15e-11	5.09e-08	CELE_R07C12.1	R07C12.1	WBGene00019931		F08H9.3	-3.33352	3.27e-13	6.87e-11	CELE_F08H9.3	F08H9.3	WBGene00008591
R10E8.1	-1.38985	7.46e-05	0.00841921	CELE_R10E8.1	R10E8.1	WBGene00011207		F10C1.8	-2.1047	2.23e-10	2.94e-08	CELE_F10C1.8	F10C1.8	WBGene00017327
R10E8.3	-1.66699	1.72e-06	0.000464685	CELE_R10E8.3	R10E8.3	WBGene00011209		F10C2.7	-5.6583	7.92e-62	1.3e-57	CELE_F10C2.7	F10C2.7	WBGene00008647
scav-6	-1.91782	1.02e-06	0.000305479	CELE_F07A5.3	scav-6	WBGene00008542		F13A7.12	-1.60385	3.08e-05	0.000918936	CELE_F13A7.12	F13A7.12	WBGene00008727
sdz-24	-3.07293	5.43e-12	8.67e-09	CELE_K07E8.3	sdz-24	WBGene00019495		F14B6.4	-2.4033	9.64e-06	0.000335314	CELE_F14B6.4	F14B6.4	WBGene00008785
sma-10	-1.24155	8.3e-05	0.0090672	CELE_T21D12.9	sma-10	WBGene00020649		F14D7.6	-1.76466	2.14e-06	9.38e-05	CELE_F14D7.6	F14D7.6	WBGene00008793
smp-2	-1.14071	8.89e-05	0.00945188	CELE_D1037.2	smp-2	WBGene00004890		F14F9.2	2.26164	2.51e-10	3.26e-08	CELE_F14F9.2	F14F9.2	WBGene00017465
srap-1	-1.40718	6.97e-05	0.0081159	CELE_T06D8.1	srap-1	WBGene00011522		F15E6.3	-1.85683	2.6e-09	2.56e-07	CELE_F15E6.3	F15E6.3	WBGene00017484
srv-1	-1.57123	2.36e-06	0.000585028	CELE_R13F6.3	srv-1	WBGene00005712		F15E6.9	-1.85048	6.35e-10	7.48e-08	CELE_F15E6.9	F15E6.9	WBGene00017489
srv-7	-1.72305	1.08e-06	0.000319271	CELE_T22B7.5	srv-7	WBGene00005718		F16C3.3	-1.64498	0.000209887	0.00462611	CELE_F16C3.3	F16C3.3	WBGene00023415
str-144	-1.41542	2.25e-05	0.00366383	CELE_C09H5.5	str-144	WBGene00006191		F16F9.4	-1.2769	0.000138351	0.00325547	CELE_F16F9.4	F16F9.4	WBGene00017515
sulp-8	-1.57847	3.28e-07	0.000116277	CELE_ZK287.2	sulp-8	WBGene00013963		F17A9.5	-1.65732	0.000284355	0.0059475	CELE_F17A9.5	F17A9.5	WBGene00017537
T03E6.8	-2.24704	1.4e-08	7.69e-06	CELE_T03E6.8	T03E6.8	WBGene00011397		F17B5.1	-3.25704	4.88e-14	1.19e-11	CELE_F17B5.1	F17B5.1	WBGene00008905
T05B11.1	-1.92124	3.4e-08	1.67e-05	CELE_T05B11.1	T05B11.1	WBGene00020245		F17C11.6	-2.21063	4.35e-06	0.000169747	CELE_F17C11.6	F17C11.6	WBGene00008917
T12G3.2	-1.29919	6.87e-06	0.00135328	CELE_T12G3.2	T12G3.2	WBGene00011738		F19B2.5	1.7835	5.82e-05	0.00159378	CELE_F19B2.5	F19B2.5	WBGene00008944
T16G1.7	-1.54693	6.8e-05	0.00804768	CELE_T16G1.7	T16G1.7	WBGene00011801		F20E11.17	-2.71219	6.01e-07	3.12e-05	CELE_F20E11.17	F20E11.17	WBGene00050906
T19C9.10	-1.80328	7.7e-05	0.00858243	CELE_T19C9.10	T19C9.10	WBGene00050934		F20G2.5	2.10453	9.37e-05	0.0023722	CELE_F20G2.5	F20G2.5	WBGene00008988
T19D12.1	-1.85672	1.65e-07	6.74e-05	CELE_T19D12.1	T19D12.1	WBGene00020576		F21A3.11	-1.49372	7.74e-07	3.89e-05	CELE_F21A3.11	F21A3.11	WBGene00219316
T19D12.2	-2.0274	1.24e-10	1.24e-07	CELE_T19D12.2	T19D12.2	WBGene00020577		F21C10.11	-1.69672	2.82e-09	2.73e-07	CELE_F21C10.11	F21C10.11	WBGene00017660
T22B7.3	-1.5548	2.05e-05	0.00337051	CELE_T22B7.3	T22B7.3	WBGene00020672		F22B7.9	-1.54693	3.54e-12	6.23e-10	CELE_F22B7.9	F22B7.9	WBGene00017698
T23F2.4	1.60321	9.52e-05	0.0098353	CELE_F19F10.7	clec-212	WBGene00017603		F22E5.6	2.13199	1.74e-05	0.00054913	CELE_F22E5.6	F22E5.6	WBGene00017705
T26H5.4	-1.38784	2.63e-05	0.00412584	CELE_T26H5.4	T26H5.4	WBGene00012069		F22H10.2	1.48192	3.47e-11	5.36e-09	CELE_F22H10.2	F22H10.2	WBGene00017726
twk-26	-2.13078	4.59e-07	0.000149263	CELE_C33D12.3	twk-26	WBGene00006679		F22H10.3	1.02029	0.000132104	0.00312188	CELE_F22H10.3	F22H10.3	WBGene00017727
ugt-66	-1.77918	3.46e-08	1.67e-05	CELE_C23G10.6	ugt-66	WBGene00016013		F23D12.11	-2.15906	1.28e-06	6.08e-05	CELE_F23D12.11	F23D12.11	WBGene00194674
W03D8.8	-1.90677	2.94e-05	0.00442479	CELE_W03D8.8	W03D8.8	WBGene00020989		F23F12.12	-1.54138	1.59e-06	7.39e-05	CELE_F23F12.12	F23F12.12	WBGene00017756
Y102A11A.3	-1.29862	1.59e-05	0.00277285	CELE_Y102A11A.3	Y102A11A.3	WBGene00022413		F23G4.1	-3.23228	5.02e-10	6.09e-08	CELE_F23G4.1	F23G4.1	WBGene00044574
Y105C5A.24	-2.31038	5.75e-09	3.4e-06	CELE_Y105C5A.24	Y105C5A.24	WBGene00013643		F25E5.4	-1.08023	0.000457734	0.00890652	CELE_F25E5.4	F25E5.4	WBGene00017785
Y32F6A.4	-1.38836	3.96e-05	0.00548874	CELE_Y32F6A.4	Y32F6A.4	WBGene00012529		F25E5.5	-1.08023	0.000457734	0.00890652	CELE_F25E5.5	F25E5.5	WBGene00017786
Y34F4.4	-1.69633	2.73e-06	0.000649008	CELE_Y34F4.4	Y34F4.4	WBGene00021339		F26A1.8	-1.80674	0.000103101	0.0025501	CELE_F26A1.8	F26A1.8	WBGene00017806
Y37A1A.2	-1.45008	5.16e-05	0.00653496	CELE_Y37A1A.2	Y37A1A.2	WBGene00012535		F26D11.13	2.4107	7.73e-06	0.000282076	CELE_F26D11.13	F26D11.13	WBGene00045393
Y38E10A.14	1.89067	1.05e-11	1.53e-08	CELE_K08F4.7	gst-4	WBGene00001752		F26D2.3	-2.49917	3.07e-06	0.000126773	CELE_F26D2.3	F26D2.3	WBGene00009148
Y39E4B.6	-1.12542	4.24e-05	0.00582804	CELE_Y39E4B.6	Y39E4B.6	WBGene00012717		F26G1.2	1.52732	2.86e-06	0.000119399	CELE_F26G1.2	F26G1.2	WBGene00017838
Y46C8AM.1	-2.06586	5.96e-06	0.00120295	CELE_Y46C8AM.1	Y46C8AM.1	WBGene00271795		F27E5.9	2.37583	2.07e-06	9.15e-05	CELE_F27E5.9	F27E5.9	WBGene00206354
Y49E10.18	-1.82792	3.3e-05	0.00478236	CELE_Y49E10.18	Y49E10.18	WBGene00013037		F28C10.3	-1.98376	1.21e-11	2.04e-09	CELE_F28C10.3	F28C10.3	WBGene00017898
Y51A2A.4	-1.92399	3.96e-07	0.000137433	CELE_Y51A2A.4	Y51A2A.4	WBGene00013060		F28H7.2	-1.85034	0.000281154	0.00590704	CELE_F28H7.2	F28H7.2	WBGene00009236
Y51F10.7	-1.6522	2.64e-05	0.00412584	CELE_Y51F10.7	Y51F10.7	WBGene00021768		F28H7.3	-3.35511	1.02e-28	2.4e-25	CELE_F28H7.3	F28H7.3	WBGene00009237
Y51H4A.25	-1.31425	3.7e-05	0.00521605	CELE_Y51H4A.25	Y51H4A.25	WBGene00013119		F31F4.1	-1.84023	2.11e-12	3.79e-10	CELE_F31F4.1	F31F4.1	WBGene00017957
Y71H2AM.14	-2.14666	1.96e-06	0.000519856	CELE_Y71H2AM.14	Y71H2AM.14	WBGene00022179		F31F7.1	-1.66237	7.91e-13	1.54e-10	CELE_F31F7.1	F31F7.1	WBGene00017964
Y75B8A.28	1.46094	2.79e-06	0.000654298	CELE_C29F4.2	best-7	WBGene00007808		F32H5.1	-1.39935	3.96e-07	2.16e-05	CELE_F32H5.1	F32H5.1	WBGene00009347
ZC395.5	-2.53572	1.42e-19	1.13e-15	CELE_ZC395.5	ZC395.5	WBGene00022597		F35B12.10	-1.5044	2e-05	0.000620031	CELE_F35B12.10	F35B12.10	WBGene00009389
ZC443.1	-1.55646	2.02e-06	0.000527035	CELE_ZC443.1	ZC443.1	WBGene00013896		F35F10.13	2.27629	6.27e-07	3.22e-05	CELE_F35F10.13	F35F10.13	WBGene00018062
ZK1240.3	-1.93892	4.05e-08	1.85e-05	CELE_ZK1240.3	ZK1240.3	WBGene00022868		F36F2.7	-2.24887	2.83e-05	0.000847884	CELE_F36F2.7	F36F2.7	WBGene00009480
ZK1240.9	-1.57353	5.17e-06	0.00108553	CELE_ZK1240.9	ZK1240.9	WBGene00022873		F36H5.14	-1.33222	5.71e-06	0.000216579	CELE_F36H5.14	F36H5.14	WBGene00219271
ZK250.13	-2.71177	4.68e-13	1.49e-09	CELE_ZK250.13	ZK250.13	WBGene00235352		F37C4.6	-1.78587	3.61e-07	2.02e-05	CELE_F37C4.6	F37C4.6	WBGene00018146
ZK54.3	-1.50245	2.46e-05	0.00391768	CELE_ZK54.3	ZK54.3	WBGene00022648		F38B6.4	-2.08657	1.84e-09	1.94e-07	CELE_F38B6.4	F38B6.4	WBGene00018174
ZK550.2	-3.30173	1.45e-23	2.32e-19	CELE_ZK550.2	ZK550.2	WBGene00013996		F38B7.2	-1.77227	1.15e-08	9.46e-07	CELE_F38B7.2	F38B7.2	WBGene00009533
ztf-26	-1.54298	1.53e-05	0.0027396	CELE_F55H12.6	ztf-26	WBGene00010137		F38B7.3	1.04321	1.62e-07	9.96e-06	CELE_F38B7.3	F38B7.3	WBGene00009534
								F40G12.5	1.79323	0.000221729	0.00486112	CELE_F40G12.5	F40G12.5	WBGene00009600
								F41B4.3	2.96115	1.54e-17	6.64e-15	CELE_F41B4.3	F41B4.3	WBGene00018259
								F41C6.6	-2.15323	1.28e-05	0.000427837	CELE_F41C6.6	F41C6.6	WBGene00018279
								F41C6.7	-1.92716	8e-06	0.000289968	CELE_F41C6.7	F41C6.7	WBGene00018280
								F42G4.5	-1.37484	0.000195576	0.00438759	CELE_F42G4.5	F42G4.5	WBGene00009642
								F43C11.7	-2.57302	1.21e-19	6.59e-17	CELE_F43C11.7	F43C11.7	WBGene00018384
								F43G6.17	-1.93882	0.000317165	0.00645243	CELE_F43G6.17	F43G6.17	WBGene00219378
								F44A6.5	-1.19909	8.97e-05	0.00228073	CELE_F44A6.5	F44A6.5	WBGene00009677
								F44E5.4	2.34169	4.58e-13	9.24e-11	CELE_F44E5.4	F44E5.4	WBGene00009691
								F44E5.5	2.293	2.37e-13	5.12e-11	CELE_F44E5.5	F44E5.5	WBGene00009692
								F45D11.14	-2.16973	1.56e-05	0.000503903	CELE_F45D11.14	F45D11.14	WBGene00018459
								F45D11.15	-2.03096	9.47e-05	0.00238924	CELE_F45D11.15	F45D11.15	WBGene00018460
								F45D11.16	-2.16441	1.23e-05	0.000414439	CELE_F45D11.16	F45D11.16	WBGene00018461
								F45E10.2	-1.99278	4.77e-09	4.31e-07	CELE_F45E10.2	F45E10.2	WBGene00009729
								F46C3.2	-2.05784	4.01e-05	0.00116887	CELE_F46C3.2	F46C3.2	WBGene00009777
								F46G10.1	-1.50339	1.79e-07	1.07e-05	CELE_F46G10.1	F46G10.1	WBGene00009796
								F47B10.9	-1.29673	0.000138552	0.00325547	CELE_F47B10.9	F47B10.9	WBGene00009820
								F47B8.10	-3.45572	2.5e-17	1.05e-14	CELE_F47B8.10	F47B8.10	WBGene00009811
								F47B8.4	-1.52697	0.000387016	0.00768262	CELE_F47B8.4	F47B8.4	WBGene00009805
								F47H4.2	-4.05879	1.22e-22	9.99e-20	CELE_F47H4.2	F47H4.2	WBGene00009835
								F48D6.4	-1.46169	9.52e-07	4.61e-05	CELE_F48D6.4	F48D6.4	WBGene00018602
								F49E12.12	-1.47017	5.44e-05	0.00150351	CELE_F49E12.12	F49E12.12	WBGene00009904
								F49F1.5	-3.20689	2.01e-11	3.26e-09	CELE_F49F1.5	F49F1.5	WBGene00018645
								F52E1.14	-1.63096	1.11e-07	7.05e-06	CELE_F52E1.14	F52E1.14	WBGene00044696
								F52G2.3	-2.04038	1.59e-09	1.72e-07	CELE_F52G2.3	F52G2.3	WBGene00009943
								F53A9.1	2.40509	2.96e-09	2.82e-07	CELE_F53A9.1	F53A9.1	WBGene00018724
								F53A9.8	-1.08796	0.000107277	0.00261439	CELE_F53A9.8	F53A9.8	WBGene00018731
								F53C11.1	2.156	3.42e-08	2.45e-06	CELE_F53C11.1	F53C11.1	WBGene00009971
								F53C3.3	-3.43362	1.09e-12	2.04e-10	CELE_F53C3.3	F53C3.3	WBGene00018747
								F53C3.4	-2.57812	5.57e-10	6.66e-08	CELE_F53C3.4	F53C3.4	WBGene00018748
								F53C3.6	-1.86138	4.81e-15	1.38e-12	CELE_F53C3.6	F53C3.6	WBGene00018750
								F53F8.4	-1.49929	6.37e-05	0.00171386	CELE_F53F8.4	F53F8.4	WBGene00010001
								F54C1.1	-1.75197	2.1e-06	9.24e-05	CELE_F54C1.1	F54C1.1	WBGene00018789
								F55H12.2	-1.66364	3.49e-06	0.000139415	CELE_F55H12.2	F55H12.2	WBGene00010133
								F57C12.6	-2.33795	5.68e-07	2.97e-05	CELE_F57C12.6	F57C12.6	WBGene00194687
								F57F4.4	-1.4994	0.000160725	0.00370338	CELE_F57F4.4	F57F4.4	WBGene00019017
								F58B4.5	-2.32457	4.58e-07	2.48e-05	CELE_F58B4.5	F58B4.5	WBGene00010238
								F58F9.4	-2.70986	1.82e-07	1.09e-05	CELE_F58F9.4	F58F9.4	WBGene00019058
								F58G1.7	1.17924	4.35e-05	0.00124844	CELE_F58G1.7	F58G1.7	WBGene00010269
								F58G6.7	-2.48199	8.02e-07	4e-05	CELE_F58G6.7	F58G6.7	WBGene00010277
								F59C6.16	-3.07351	1.66e-15	5.24e-13	CELE_F59C6.16	F59C6.16	WBGene00077764
								F59E11.5	-1.63131	2.41e-05	0.000731951	CELE_F59E11.5	F59E11.5	WBGene00019111
								far-3	-1.398	3.24e-05	0.000960427	CELE_F15B9.1	far-3	WBGene00001387
								far-6	1.19337	1.35e-05	0.000443739	CELE_W02A2.2	far-6	WBGene00001390
								far-7	-1.59106	0.000116204	0.00279864	CELE_K01A2.2	far-7	WBGene00001391
								fard-1	-1.46844	4.81e-07	2.59e-05	CELE_Y71H10A.2	fard-1	WBGene00022200
								fat-6	-1.18133	9.26e-06	0.000324125	CELE_VZK822L.1	fat-6	WBGene00001398
								fbxa-108	1.39261	2.37e-07	1.37e-05	CELE_F59A1.7	fbxa-108	WBGene00010293
								fbxa-156	-1.17074	5.08e-05	0.00141815	CELE_C06H5.1	fbxa-156	WBGene00007392
								fbxa-157	-1.15408	0.000121833	0.00291226	CELE_C06H5.2	fbxa-157	WBGene00007393
								fbxa-21	-1.27758	0.000256387	0.00550307	CELE_Y119D3B.9	fbxa-21	WBGene00022487
								fbxa-219	-1.35137	1.3e-05	0.000430227	CELE_Y54F10BM.15	fbxa-219	WBGene00044403
								fbxa-28	2.96655	6.09e-08	4.09e-06	CELE_Y119D3A.2	fbxa-28	WBGene00022477
								fbxa-29	-2.00628	2.4e-06	0.000103238	CELE_ZC47.3	fbxa-29	WBGene00013836
								fbxa-53	1.2893	0.000135559	0.00319891	CELE_F07G6.7	fbxa-53	WBGene00017226
								fbxa-54	-1.83368	1.3e-05	0.000430227	CELE_T12B5.2	fbxa-54	WBGene00020449
								fbxa-6	-2.14748	4.72e-06	0.000182444	CELE_cTel54X.1	fbxa-6	WBGene00008352
								fbxa-69	-1.41617	3.54e-08	2.52e-06	CELE_F54B8.3	fbxa-69	WBGene00010018
								fbxb-7	-2.16139	7.81e-05	0.00202955	CELE_Y20C6A.2	fbxb-7	WBGene00012492
								fil-1	-2.74432	2.57e-07	1.48e-05	CELE_T01C3.4	fil-1	WBGene00011321
								fipr-22	-1.2924	3.9e-05	0.00113984	CELE_C37A5.2	fipr-22	WBGene00007989
								flp-18	-1.09617	0.000190958	0.00430169	CELE_Y48D7A.2	flp-18	WBGene00001461
								fmo-1	-2.05555	4.52e-15	1.32e-12	CELE_K08C7.2	fmo-1	WBGene00001476
								fmo-3	1.21242	0.000350746	0.00708678	CELE_Y39A1A.19	fmo-3	WBGene00001478
								ftn-1	-2.3854	3.96e-07	2.16e-05	CELE_C54F6.14	ftn-1	WBGene00001500
								gana-1	-1.7261	1.44e-09	1.59e-07	CELE_R07B7.11	gana-1	WBGene00011095
								gba-1	-1.73527	6.23e-09	5.42e-07	CELE_C33C12.3	gba-1	WBGene00016335
								gcs-1	1.14543	1.61e-08	1.27e-06	CELE_F37B12.2	gcs-1	WBGene00001527
								gcsh-1	-2.52714	7.73e-07	3.89e-05	CELE_D1025.2	gcsh-1	WBGene00008354
								ghi-1	-1.77764	1.29e-10	1.78e-08	CELE_ZK20.1	ghi-1	WBGene00013923
								glc-1	-3.05705	1.12e-18	5.38e-16	CELE_F11A5.10	glc-1	WBGene00001591
								glna-2	-1.44086	7.59e-07	3.86e-05	CELE_DH11.1	glna-2	WBGene00008435
								glo-3	-1.87445	2.76e-06	0.000116232	CELE_F59F5.2	glo-3	WBGene00010341
								gon-2	-1.21634	1.11e-08	9.12e-07	CELE_T01H8.5	gon-2	WBGene00001651
								gpx-7	-2.02446	0.000125627	0.00298449	CELE_R03G5.5	gpx-7	WBGene00019846
								grd-10	-1.5185	0.000384057	0.00763313	CELE_F09D12.1	grd-10	WBGene00001699
								grd-13	-2.28763	2.1e-06	9.24e-05	CELE_W05E7.3	grd-13	WBGene00001702
								grd-2	-1.31108	0.000126354	0.00299465	CELE_F46B3.5	grd-2	WBGene00001691
								gst-19	3.18087	2.28e-10	2.99e-08	CELE_F37B1.8	gst-19	WBGene00001767
								gst-35	1.70976	6.72e-05	0.00179012	CELE_Y1H11.2	gst-35	WBGene00001783
								gst-36	-1.16655	0.000349091	0.00706682	CELE_R07B1.4	gst-36	WBGene00001784
								gst-4	2.81829	1.06e-20	6.94e-18	CELE_K08F4.7	gst-4	WBGene00001752
								gst-41	-2.1359	6.47e-05	0.00173636	CELE_R13D7.7	gst-41	WBGene00001789
								gsto-3	1.5129	3.83e-05	0.00112456	CELE_K10F12.4	gsto-3	WBGene00019636
								gtl-1	-1.46312	7.39e-08	4.9e-06	CELE_C05C12.3	gtl-1	WBGene00001795
								H03A11.2	-1.00133	2.89e-06	0.000120379	CELE_H03A11.2	H03A11.2	WBGene00010357
								H06H21.8	-2.31153	2.48e-09	2.49e-07	CELE_H06H21.8	H06H21.8	WBGene00019164
								H09F14.1	1.52062	2.54e-06	0.000108496	CELE_H09F14.1	H09F14.1	WBGene00010375
								H32K16.2	-3.15636	2.53e-24	2.76e-21	CELE_H32K16.2	H32K16.2	WBGene00010422
								H43E16.1	1.63246	0.000203187	0.00451788	CELE_H43E16.1	H43E16.1	WBGene00019273
								haf-7	-1.06733	1.73e-05	0.000549102	CELE_Y50E8A.16	haf-7	WBGene00001817
								haf-9	-2.12169	3.07e-15	9.48e-13	CELE_ZK484.2	haf-9	WBGene00001819
								hda-5	-2.28327	4.69e-10	5.86e-08	CELE_F43G6.11	hda-5	WBGene00009663
								his-18	-2.72314	3.4e-07	1.92e-05	CELE_K06C4.10	his-18	WBGene00001892
								his-21	-1.56745	0.000284765	0.00594846	CELE_K06C4.3	his-21	WBGene00001895
								his-27	-1.88183	0.000420145	0.00826016	CELE_K06C4.13	his-27	WBGene00001901
								his-4	-1.97824	0.000285885	0.00595666	CELE_T10C6.11	his-4	WBGene00001878
								his-49	-1.92644	0.00028583	0.00595666	CELE_F07B7.5	his-49	WBGene00001923
								his-58	-1.97698	0.000242557	0.00525445	CELE_F54E12.4	his-58	WBGene00001932
								hizr-1	-1.34095	0.000243337	0.00526438	CELE_ZK455.6	hizr-1	WBGene00013976
								hpo-15	-1.63968	2.17e-09	2.23e-07	CELE_C24G6.6	hpo-15	WBGene00016061
								hpo-6	1.63768	7.61e-06	0.000278235	CELE_Y41D4B.16	hpo-6	WBGene00021518
								hsp-16.1	2.51474	1.66e-10	2.23e-08	CELE_T27E4.8	hsp-16.1	WBGene00002015
								hsp-16.11	2.34733	9.97e-11	1.4e-08	CELE_T27E4.2	hsp-16.11	WBGene00002017
								hsp-16.48	2.11857	1.51e-13	3.39e-11	CELE_T27E4.3	hsp-16.48	WBGene00002019
								hsp-16.49	2.09555	7.77e-11	1.13e-08	CELE_T27E4.9	hsp-16.49	WBGene00002020
								hsp-17	-1.23159	2.8e-06	0.000117452	CELE_F52E1.7	hsp-17	WBGene00002021
								hsp-4	1.23068	5.13e-07	2.72e-05	CELE_F43E2.8	hsp-4	WBGene00002008
								hum-8	-1.12529	2.32e-05	0.000710833	CELE_Y66H1A.6	hum-8	WBGene00002041
								ifc-1	-2.09098	1.5e-06	7.03e-05	CELE_F37B4.2	ifc-1	WBGene00002055
								ifc-2	-1.48721	3.45e-06	0.000138062	CELE_M6.1	ifc-2	WBGene00002056
								ifd-1	-1.66567	3.84e-05	0.00112501	CELE_R04E5.10	ifd-1	WBGene00002057
								ilkp-1	-1.49252	1.92e-06	8.61e-05	CELE_F33A8.6	ilkp-1	WBGene00009354
								ilys-3	-2.4788	1.7e-12	3.13e-10	CELE_C45G7.3	ilys-3	WBGene00016670
								ins-33	-3.46987	2.08e-12	3.78e-10	CELE_W09C5.4	ins-33	WBGene00002116
								ins-35	-2.03119	0.000211036	0.00463911	CELE_K02E2.4	ins-35	WBGene00002118
								ins-7	-1.70786	1.41e-05	0.000463654	CELE_ZK1251.2	ins-7	WBGene00002090
								inx-15	-1.00846	0.000273329	0.00576102	CELE_R12E2.9	inx-15	WBGene00002137
								inx-17	-1.18156	0.000306526	0.00627497	CELE_R12E2.4	inx-17	WBGene00002139
								ipla-2	1.766	6.09e-11	8.99e-09	CELE_F47A4.5	ipla-2	WBGene00009801
								irg-2	-1.25585	6.03e-06	0.000227417	CELE_C49G7.5	irg-2	WBGene00016783
								irld-27	-2.22692	4.15e-05	0.00120266	CELE_F14D2.17	irld-27	WBGene00077751
								ivns-1	-1.23306	1e-08	8.31e-07	CELE_R09A8.3	ivns-1	WBGene00006493
								jmjd-3.1	-1.24562	3.7e-08	2.62e-06	CELE_F18E9.5	jmjd-3.1	WBGene00017571
								K01A6.4	2.36155	6.39e-07	3.27e-05	CELE_K01A6.4	K01A6.4	WBGene00010446
								K01C8.1	-1.09871	5.23e-06	0.000199744	CELE_K01C8.1	K01C8.1	WBGene00010456
								K01F9.2	-1.41805	5.25e-05	0.00146064	CELE_K01F9.2	K01F9.2	WBGene00010475
								K02A2.5	-1.87195	1.33e-05	0.000440146	CELE_K02A2.5	K02A2.5	WBGene00019290
								K06A9.3	-1.83471	0.000457916	0.00890652	CELE_K06A9.3	K06A9.3	WBGene00019437
								K07G5.5	-2.3255	1.33e-09	1.48e-07	CELE_K07G5.5	K07G5.5	WBGene00010644
								K08D10.10	-1.90451	0.000173601	0.0039597	CELE_K08D10.10	K08D10.10	WBGene00019533
								K08D10.14	-3.42871	2.41e-18	1.13e-15	CELE_K08D10.14	K08D10.14	WBGene00219216
								K08D8.4	2.14409	7.75e-05	0.00201925	CELE_K08D8.4	K08D8.4	WBGene00010658
								K08D8.6	1.61831	1.57e-07	9.64e-06	CELE_K08D8.6	K08D8.6	WBGene00010660
								K08D9.9	-1.78533	0.000414988	0.00818826	CELE_K08D9.9	K08D9.9	WBGene00235094
								K08F9.1	-2.1178	1.13e-07	7.14e-06	CELE_K08F9.1	K08F9.1	WBGene00010684
								K09F6.10	-2.12656	1.23e-08	9.99e-07	CELE_K09F6.10	K09F6.10	WBGene00019593
								K09F6.15	-1.56411	1.99e-05	0.000618975	CELE_K09F6.15	K09F6.15	WBGene00271744
								K09F6.6	-1.54218	1.59e-05	0.00051215	CELE_K09F6.6	K09F6.6	WBGene00019589
								K09F6.9	-1.86673	1.64e-05	0.000526713	CELE_K09F6.9	K09F6.9	WBGene00019592
								K11G9.5	1.73576	4.65e-07	2.5e-05	CELE_K11G9.5	K11G9.5	WBGene00019655
								K11H12.6	-2.46585	1.66e-06	7.66e-05	CELE_K11H12.6	K11H12.6	WBGene00019662
								K12B6.11	-3.11441	2.61e-09	2.56e-07	CELE_K12B6.11	K12B6.11	WBGene00195164
								K12B6.9	-1.88142	3.41e-06	0.000137223	CELE_K12B6.9	K12B6.9	WBGene00023432
								kcc-2	-1.01707	4.49e-06	0.00017469	CELE_H16O14.1	kcc-2	WBGene00019205
								kgb-2	1.31718	1.38e-05	0.000453357	CELE_ZC416.4	kgb-2	WBGene00002188
								kin-16	-1.27749	2.76e-05	0.000828552	CELE_M176.7	kin-16	WBGene00002200
								klo-1	-1.57722	8.31e-07	4.14e-05	CELE_C50F7.10	klo-1	WBGene00016848
								kreg-1	3.59842	2.57e-17	1.05e-14	CELE_F53A9.2	kreg-1	WBGene00018725
								kvs-5	1.8694	1.68e-09	1.79e-07	CELE_Y55F3C.3	kvs-5	WBGene00021948
								lec-11	1.6429	2.68e-07	1.54e-05	CELE_F38A5.3	lec-11	WBGene00002274
								lec-9	-1.7382	1.39e-06	6.59e-05	CELE_C16H3.2	lec-9	WBGene00002272
								lem-3	-1.19756	1.47e-05	0.000480374	CELE_F42H11.2	lem-3	WBGene00002276
								lin-24	1.22034	1.08e-07	6.88e-06	CELE_B0001.1	lin-24	WBGene00003010
								lin-33	1.01777	4.45e-05	0.00127532	CELE_H32C10.2	lin-33	WBGene00003019
								lipl-2	-2.05001	3.06e-08	2.24e-06	CELE_F46B6.8	lipl-2	WBGene00009773
								lipl-4	-1.60977	0.000371888	0.00742733	CELE_K04A8.5	lipl-4	WBGene00019376
								lips-6	-2.20112	4.5e-06	0.000174709	CELE_ZK617.2	lips-6	WBGene00014009
								lmp-2	-2.14603	5.6e-08	3.79e-06	CELE_C05D9.2	lmp-2	WBGene00015471
								lrx-1	1.18231	1.15e-05	0.000390482	CELE_T04H1.6	lrx-1	WBGene00003075
								lys-7	-1.48714	4.91e-05	0.0013746	CELE_C02A12.4	lys-7	WBGene00003096
								lyst-1	-1.08731	0.000423364	0.00831347	CELE_T01H10.8	lyst-1	WBGene00011361
								M02E1.4	-1.60561	2.35e-05	0.000718893	CELE_M02E1.4	M02E1.4	WBGene00284848
								M02G9.3	2.16631	9.07e-10	1.04e-07	CELE_M02G9.3	M02G9.3	WBGene00010832
								M04C9.4	-1.91518	8.91e-05	0.00227506	CELE_M04C9.4	M04C9.4	WBGene00010859
								M176.4	-1.20624	2.44e-05	0.000740006	CELE_M176.4	M176.4	WBGene00010943
								M28.8	1.95594	1.05e-06	5.02e-05	CELE_M28.8	M28.8	WBGene00010899
								math-18	-2.50508	3.27e-06	0.000132478	CELE_C40A11.1	math-18	WBGene00016544
								math-22	-1.20309	9.66e-07	4.66e-05	CELE_C46F9.1	math-22	WBGene00016717
								math-26	-1.24972	4.18e-06	0.00016344	CELE_F36H5.1	math-26	WBGene00018100
								math-3	-1.31262	5.05e-06	0.000193281	CELE_C08F1.4	math-3	WBGene00015608
								math-38	-2.28149	1.79e-05	0.00056361	CELE_T07H3.3	math-38	WBGene00020326
								math-4	-2.4836	1.44e-08	1.14e-06	CELE_C08F1.5	math-4	WBGene00015609
								mct-4	-1.11038	9.15e-06	0.000321604	CELE_K05B2.5	mct-4	WBGene00003986
								mdl-1	-1.02812	0.000104369	0.00256644	CELE_R03E9.1	mdl-1	WBGene00003163
								mec-10	-1.29042	0.000375274	0.00747672	CELE_F16F9.5	mec-10	WBGene00003174
								mec-19	-1.75721	2.13e-08	1.61e-06	CELE_C49G9.1	mec-19	WBGene00008216
								mfsd-13.2	-1.67104	4.47e-09	4.09e-07	CELE_C27H5.4	mfsd-13.2	WBGene00016174
								mlt-10	-1.35679	8.04e-06	0.000290686	CELE_C09E8.3	mlt-10	WBGene00015646
								mltn-1	-2.51107	8.07e-14	1.89e-11	CELE_F32A11.7	mltn-1	WBGene00009311
								mltn-12	-1.52246	3.3e-06	0.000133096	CELE_C53B4.8	mltn-12	WBGene00008277
								mltn-9	-1.64859	1.65e-05	0.000526731	CELE_F19H8.4	mltn-9	WBGene00008964
								mrp-3	-1.20232	6.58e-05	0.00176034	CELE_E03G2.2	mrp-3	WBGene00003409
								mth-2	2.06218	4.75e-10	5.89e-08	CELE_F31D5.4	mth-2	WBGene00017947
								mtl-1	-3.00436	6.78e-22	5.28e-19	CELE_K11G9.6	mtl-1	WBGene00003473
								mtl-2	-3.07797	4.83e-33	1.98e-29	CELE_T08G5.10	mtl-2	WBGene00003474
								nas-29	-1.30541	0.000254622	0.00547957	CELE_F58A6.4	nas-29	WBGene00003547
								nep-17	-1.0598	0.000264265	0.00561708	CELE_F54F11.2	nep-17	WBGene00010070
								nhr-120	-2.38369	1.75e-19	9.25e-17	CELE_C25B8.6	nhr-120	WBGene00003710
								nhr-14	-1.2563	9.03e-07	4.4e-05	CELE_T01B10.4	nhr-14	WBGene00003613
								nhr-141	-2.33107	8.84e-07	4.34e-05	CELE_F25E5.6	nhr-141	WBGene00017787
								nhr-143	-1.62231	3.06e-08	2.24e-06	CELE_F59E11.11	nhr-143	WBGene00019116
								nhr-148	-1.94129	0.000122167	0.00291226	CELE_C03G6.10	nhr-148	WBGene00015396
								nhr-155	-2.25239	3.96e-05	0.00115458	CELE_C14C6.4	nhr-155	WBGene00015758
								nhr-172	-1.9182	2.32e-05	0.000710833	CELE_C54F6.9	nhr-172	WBGene00016927
								nhr-179	-1.35834	0.000505413	0.00969769	CELE_F16B4.11	nhr-179	WBGene00017512
								nhr-180	-1.15707	8.44e-07	4.19e-05	CELE_F31F4.12	nhr-180	WBGene00017961
								nhr-193	-2.16368	6.67e-06	0.000248122	CELE_F57G8.6	nhr-193	WBGene00010215
								nhr-244	-2.52412	3.22e-08	2.32e-06	CELE_ZK1025.6	nhr-244	WBGene00014186
								nhr-246	-2.08104	7e-05	0.00185709	CELE_ZK1037.4	nhr-246	WBGene00014192
								nhr-260	2.00801	0.000249596	0.00539231	CELE_C38C3.9	nhr-260	WBGene00016517
								nhr-291	-1.89098	1.65e-05	0.000526743	CELE_ZK1037.13	nhr-291	WBGene00045515
								nhr-34	-1.01729	0.000103539	0.00255071	CELE_F58G6.5	nhr-34	WBGene00003627
								nhr-43	-1.66874	9.28e-06	0.000324125	CELE_C29E6.5	nhr-43	WBGene00003633
								nhr-48	-1.12662	2.09e-07	1.23e-05	CELE_ZK662.3	nhr-48	WBGene00003638
								nhr-58	-1.23331	1.69e-05	0.000539147	CELE_R11G11.2	nhr-58	WBGene00003648
								nhr-6	1.84042	2.22e-07	1.29e-05	CELE_C48D5.1	nhr-6	WBGene00003605
								nhr-68	-1.29294	5.07e-08	3.49e-06	CELE_H12C20.3	nhr-68	WBGene00003658
								nhr-74	-3.44021	5.63e-20	3.29e-17	CELE_C27C7.3	nhr-74	WBGene00003664
								nhr-79	-1.19988	0.000452385	0.0088304	CELE_T26H2.9	nhr-79	WBGene00003669
								nhr-97	-1.16871	2.26e-05	0.000694776	CELE_H27C11.1	nhr-97	WBGene00003687
								nhx-2	-1.9848	1.11e-07	7.05e-06	CELE_B0495.4	nhx-2	WBGene00003730
								nhx-3	-2.7675	2.61e-23	2.51e-20	CELE_C54F6.13	nhx-3	WBGene00003731
								nhx-6	-3.82374	6.69e-18	2.96e-15	CELE_F58E1.6	nhx-6	WBGene00003734
								nhx-9	-1.25166	2.64e-06	0.000112072	CELE_ZK822.3	nhx-9	WBGene00003736
								nlp-15	-1.09175	0.00028818	0.00599684	CELE_CC4.2	nlp-15	WBGene00003753
								nlp-43	-1.63609	0.000184604	0.00417578	CELE_C45G9.13	nlp-43	WBGene00016684
								nlt-1	-1.72388	1.55e-09	1.7e-07	CELE_ZK892.2	nlt-1	WBGene00003773
								npa-1	-1.23724	7.76e-05	0.00201925	CELE_VC5.3	npa-1	WBGene00003786
								npax-3	-1.27112	0.00012188	0.00291226	CELE_R13.2	npax-3	WBGene00011257
								npr-30	-2.26995	1.32e-05	0.000435578	CELE_H10E21.2	npr-30	WBGene00019183
								nspb-1	-2.44856	6.71e-06	0.000249016	CELE_F38A5.14	nspb-1	WBGene00018170
								nspb-3	-2.04738	0.00018723	0.00422933	CELE_F38A5.5	nspb-3	WBGene00018162
								nspb-4	-2.46855	6.49e-06	0.000242828	CELE_F38A5.10	nspb-4	WBGene00018167
								nspc-9	-1.47646	5.32e-08	3.63e-06	CELE_F42F12.1	nspc-9	WBGene00009634
								nspe-1	2.32584	8.12e-09	7e-07	CELE_Y38E10A.13	nspe-1	WBGene00012591
								nspe-7	3.51817	6.38e-17	2.55e-14	CELE_Y38E10A.15	nspe-7	WBGene00012593
								nspe-8	2.71403	5.14e-07	2.72e-05	CELE_Y38E10A.29	nspe-8	WBGene00175028
								numr-1	2.70435	1.07e-12	2.04e-10	CELE_F08F8.5	numr-1	WBGene00017270
								numr-2	2.72596	5.12e-12	8.82e-10	CELE_F08F8.1	numr-2	WBGene00017267
								oac-3	2.69047	4.67e-11	6.95e-09	CELE_C06B3.2	oac-3	WBGene00007361
								oac-30	-1.5621	1.54e-05	0.000499308	CELE_F47F6.3	oac-30	WBGene00018573
								oac-31	1.73574	7.7e-08	5.06e-06	CELE_F52F10.3	oac-31	WBGene00018707
								oac-34	-4.20842	1.01e-25	1.38e-22	CELE_F56G4.1	oac-34	WBGene00010157
								oac-7	-2.09268	1.15e-09	1.31e-07	CELE_C31A11.7	oac-7	WBGene00007835
								odc-1	-1.612	9.82e-09	8.16e-07	CELE_K11C4.4	odc-1	WBGene00003844
								osg-1	-1.50721	3.84e-06	0.000151458	CELE_R02F2.2	osg-1	WBGene00019832
								otpl-3	-1.20269	0.000267665	0.00566351	CELE_F14B8.7	otpl-3	WBGene00017449
								pals-20	-1.78817	3.28e-06	0.000132478	CELE_Y82E9BR.25	pals-20	WBGene00194746
								pals-26	1.78803	5.94e-05	0.00161508	CELE_B0284.1	pals-26	WBGene00007131
								parg-2	-1.25307	0.000125741	0.00298449	CELE_H23L24.5	parg-2	WBGene00004052
								pbo-4	-1.22188	5.88e-05	0.00160569	CELE_K09C8.1	pbo-4	WBGene00003943
								pcp-4	-1.57529	0.000444629	0.00868937	CELE_Y116F11B.3	pcp-4	WBGene00003959
								pdi-6	1.22927	5.8e-07	3.01e-05	CELE_B0403.4	pdi-6	WBGene00015168
								pept-1	-2.89988	1.38e-13	3.13e-11	CELE_K04E7.2	pept-1	WBGene00003877
								pgp-1	-2.05871	6.28e-05	0.00169378	CELE_K08E7.9	pgp-1	WBGene00003995
								pgp-12	-1.81308	4.26e-05	0.00122938	CELE_F22E10.1	pgp-12	WBGene00004006
								pgp-5	-2.29232	1.87e-14	4.93e-12	CELE_C05A9.1	pgp-5	WBGene00003999
								pgp-6	-1.5348	3.6e-09	3.37e-07	CELE_T21E8.1	pgp-6	WBGene00004000
								pgp-7	-1.62913	2.92e-13	6.21e-11	CELE_T21E8.2	pgp-7	WBGene00004001
								pgp-9	-2.14064	6.08e-07	3.14e-05	CELE_C47A10.1	pgp-9	WBGene00004003
								phat-3	-1.17468	2.19e-05	0.000675022	CELE_C49G7.4	phat-3	WBGene00016782
								pho-11	-1.09216	6e-05	0.00162741	CELE_C05C10.4	pho-11	WBGene00007331
								pho-4	-1.35939	2.45e-05	0.000741513	CELE_T16D1.2	pho-4	WBGene00004023
								php-3	-1.56702	9.97e-07	4.8e-05	CELE_Y75B8A.1	php-3	WBGene00004024
								plpr-1	1.13784	5.58e-05	0.001538	CELE_T06D8.3	plpr-1	WBGene00011524
								plst-1	1.05307	0.000374554	0.00747147	CELE_Y104H12BR.1	plst-1	WBGene00022425
								pmp-1	-1.90242	1.85e-05	0.000579912	CELE_C44B7.8	pmp-1	WBGene00004058
								pmt-1	-1.14668	2.62e-05	0.000788381	CELE_ZK622.3	pmt-1	WBGene00022781
								poml-3	-1.90068	3.61e-06	0.000143196	CELE_E01A2.10	poml-3	WBGene00077701
								poml-4	-2.55216	2.27e-08	1.71e-06	CELE_K05F6.11	poml-4	WBGene00044697
								pqn-96	1.26099	1.72e-07	1.04e-05	CELE_ZK1236.6	pqn-96	WBGene00004175
								prk-2	-1.29105	1.82e-08	1.4e-06	CELE_F45H7.4	prk-2	WBGene00004183
								prx-3	-1.49608	8.82e-07	4.34e-05	CELE_C15H9.8	prx-3	WBGene00004193
								pssy-1	-1.06906	2.55e-09	2.54e-07	CELE_ZC506.3	pssy-1	WBGene00013920
								pud-1.1	-2.04951	8.71e-05	0.00223124	CELE_F15E11.13	pud-1.1	WBGene00017499
								pud-1.2	-2.05896	8.75e-05	0.00223786	CELE_Y19D10B.7	pud-1.2	WBGene00021236
								pud-2.1	-1.8389	8.34e-05	0.00215399	CELE_F15E11.1	pud-2.1	WBGene00017490
								pud-2.2	-1.81289	0.000182528	0.00414024	CELE_F15E11.14	pud-2.2	WBGene00017500
								pxmp-4	-1.324	4.72e-05	0.00133673	CELE_F18F11.1	pxmp-4	WBGene00017574
								R05A10.8	-1.97691	0.000289339	0.00601334	CELE_R05A10.8	R05A10.8	WBGene00011025
								R07B1.5	-1.19654	0.000400853	0.00792847	CELE_R07B1.5	R07B1.5	WBGene00011077
								R07B7.10	-1.57486	2.65e-06	0.000112072	CELE_R07B7.10	R07B7.10	WBGene00011094
								R07C12.1	-1.95012	9.19e-07	4.46e-05	CELE_R07C12.1	R07C12.1	WBGene00019931
								R07C3.13	1.08426	0.000410672	0.00811287	CELE_R07C3.13	R07C3.13	WBGene00019929
								R07E3.1	-1.30446	3.94e-07	2.16e-05	CELE_R07E3.1	R07E3.1	WBGene00011102
								R08A2.7	-1.76785	0.000157602	0.00364556	CELE_R08A2.7	R08A2.7	WBGene00011137
								R08E3.1	-1.10232	9.47e-06	0.00032988	CELE_R08E3.1	R08E3.1	WBGene00019957
								R08E5.3	1.57554	0.000207012	0.00458139	CELE_R08E5.3	R08E5.3	WBGene00019963
								R09F10.1	-1.43111	0.00016208	0.00371763	CELE_R09F10.1	R09F10.1	WBGene00019986
								R09H10.1	-2.30418	1.2e-07	7.55e-06	CELE_R09H10.1	R09H10.1	WBGene00011179
								R09H10.3	-1.5683	6.46e-06	0.000242522	CELE_R09H10.3	R09H10.3	WBGene00011181
								R10D12.1	-1.22123	4.68e-05	0.00133044	CELE_R10D12.1	R10D12.1	WBGene00011185
								R10E8.1	-2.63191	1.21e-15	4.04e-13	CELE_R10E8.1	R10E8.1	WBGene00011207
								R10E8.3	-1.75399	4.24e-07	2.3e-05	CELE_R10E8.3	R10E8.3	WBGene00011209
								R10E8.6	-2.18814	2.31e-08	1.72e-06	CELE_R10E8.6	R10E8.6	WBGene00011212
								R10H10.3	-1.38062	2.42e-06	0.000103912	CELE_R10H10.3	R10H10.3	WBGene00011222
								R11G11.6	-1.48847	5.73e-07	2.99e-05	CELE_R11G11.6	R11G11.6	WBGene00020014
								rbf-1	-1.24637	3.17e-05	0.000940544	CELE_F37A4.7	rbf-1	WBGene00004316
								rev-3	-1.0645	0.000261932	0.0055855	CELE_Y37B11A.2	rev-3	WBGene00021344
								rhy-1	1.84709	1.36e-07	8.49e-06	CELE_W07A12.7	rhy-1	WBGene00012324
								sams-1	-1.223	1.89e-05	0.00058995	CELE_C49F5.1	sams-1	WBGene00008205
								scav-4	-2.56102	1.36e-09	1.51e-07	CELE_F11C1.3	scav-4	WBGene00008692
								scav-5	-1.58016	0.000301977	0.00622072	CELE_R07B1.3	scav-5	WBGene00011076
								scav-6	-2.24405	4.9e-10	6.03e-08	CELE_F07A5.3	scav-6	WBGene00008542
								scl-11	-1.81822	0.000261543	0.00558446	CELE_F49E11.6	scl-11	WBGene00009892
								scl-2	-2.83904	5.9e-15	1.67e-12	CELE_F49E11.10	scl-2	WBGene00009895
								sdz-24	-4.10671	1.49e-16	5.42e-14	CELE_K07E8.3	sdz-24	WBGene00019495
								sesn-1	-1.14234	6.56e-05	0.00175811	CELE_Y74C9A.5	sesn-1	WBGene00022279
								sgk-1	-1.07684	1.86e-05	0.000579912	CELE_W10G6.2	sgk-1	WBGene00004789
								slc-17.5	-1.22061	2.43e-05	0.000738193	CELE_F21F8.11	slc-17.5	WBGene00017681
								slc-25A29	-1.37989	7.8e-06	0.000283844	CELE_C54G10.4	slc-25A29	WBGene00008320
								slc-36.2	-2.09234	4.11e-15	1.22e-12	CELE_T27A1.5	slc-36.2	WBGene00020837
								slcf-2	-1.78826	4.33e-09	3.98e-07	CELE_ZK563.1	slcf-2	WBGene00006865
								slcr-46.1	-1.858	2.24e-06	9.75e-05	CELE_C46C11.2	slcr-46.1	WBGene00016705
								sma-10	-2.09984	6.03e-14	1.43e-11	CELE_T21D12.9	sma-10	WBGene00020649
								smp-2	-1.77802	3.97e-11	5.97e-09	CELE_D1037.2	smp-2	WBGene00004890
								spin-3	-1.95394	3.38e-05	0.000996048	CELE_F09A5.1	spin-3	WBGene00008598
								spl-2	-1.84251	7.07e-08	4.7e-06	CELE_B0222.4	spl-2	WBGene00006418
								spp-1	-1.85521	1.82e-08	1.4e-06	CELE_T07C4.4	spp-1	WBGene00004986
								spp-3	-1.43565	8.92e-05	0.00227506	CELE_T08A9.7	spp-3	WBGene00004988
								spp-5	-1.12478	2.58e-06	0.000110147	CELE_T08A9.9	spp-5	WBGene00004990
								sqst-2	-1.6392	0.000205375	0.00455133	CELE_Y40C5A.1	sqst-2	WBGene00021495
								sqst-5	-1.97753	5.36e-05	0.0014853	CELE_T17A3.13	sqst-5	WBGene00269434
								srbc-82	-2.1135	0.000111909	0.00271115	CELE_C31A11.4	srbc-82	WBGene00007832
								srd-49	-1.84251	0.000106784	0.00260625	CELE_R04B5.8	srd-49	WBGene00005127
								srp-7	1.60182	1.33e-08	1.07e-06	CELE_F20D6.4	srp-7	WBGene00005648
								srsx-26	1.68694	2.09e-05	0.000647925	CELE_C51E3.1	srsx-26	WBGene00008247
								srsx-34	-1.9045	4.88e-05	0.00136773	CELE_C25E10.3	srsx-34	WBGene00016093
								srt-41	-2.11944	0.000105697	0.00259132	CELE_F36H9.6	srt-41	WBGene00018114
								sru-40	-2.58806	2.04e-06	9.06e-05	CELE_R07B5.3	sru-40	WBGene00005703
								srv-7	-3.16775	4.74e-14	1.18e-11	CELE_T22B7.5	srv-7	WBGene00005718
								srw-85	-1.77584	2.02e-05	0.000625352	CELE_C25F9.1	srw-85	WBGene00005832
								ssp-37	-1.65788	0.000290473	0.00602924	CELE_W02D9.5	ssp-37	WBGene00012211
								sto-1	1.096	7.24e-05	0.0018963	CELE_F08C6.4	sto-1	WBGene00006063
								str-144	-2.89838	7.15e-21	4.88e-18	CELE_C09H5.5	str-144	WBGene00006191
								str-150	-2.30664	8.47e-06	0.000302324	CELE_T03E6.4	str-150	WBGene00006197
								str-249	-2.2554	3.32e-05	0.00098142	CELE_C42D4.12	str-249	WBGene00006276
								sulp-8	-1.67372	5.14e-08	3.52e-06	CELE_ZK287.2	sulp-8	WBGene00013963
								suox-1	-1.0596	4.77e-05	0.00134367	CELE_H13N06.4	suox-1	WBGene00010397
								sup-36	1.29056	6.38e-06	0.000240022	CELE_F38A5.7	sup-36	WBGene00018164
								swt-3	-1.21156	3.68e-05	0.00108258	CELE_C06G8.1	swt-3	WBGene00007384
								swt-6	1.66371	1.2e-05	0.000405009	CELE_R10D12.9	swt-6	WBGene00011190
								syp-3	1.11617	3.19e-06	0.000130079	CELE_F39H2.4	syp-3	WBGene00006377
								T01D3.6	-1.09546	9.13e-06	0.000321604	CELE_T01D3.6	T01D3.6	WBGene00011330
								T03E6.8	-3.34931	3.31e-14	8.47e-12	CELE_T03E6.8	T03E6.8	WBGene00011397
								T03E6.9	-2.66576	5.63e-07	2.96e-05	CELE_T03E6.9	T03E6.9	WBGene00045356
								T05B11.1	-1.56449	1.72e-07	1.04e-05	CELE_T05B11.1	T05B11.1	WBGene00020245
								T05B4.10	-2.12569	4.03e-05	0.00117168	CELE_T05B4.10	T05B4.10	WBGene00020241
								T05E12.3	-2.45662	2.74e-06	0.00011555	CELE_T05E12.3	T05E12.3	WBGene00011486
								T05E7.1	-2.78665	3.23e-08	2.32e-06	CELE_T05E7.1	T05E7.1	WBGene00020258
								T05F1.11	-2.39793	9.1e-09	7.73e-07	CELE_T05F1.11	T05F1.11	WBGene00011495
								T05F1.9	-1.34512	0.000520319	0.00996639	CELE_T05F1.9	T05F1.9	WBGene00011494
								T06D8.9	1.46695	2.06e-09	2.13e-07	CELE_T06D8.9	T06D8.9	WBGene00011529
								T07F12.4	-1.06176	0.000114726	0.00276711	CELE_T07F12.4	T07F12.4	WBGene00020324
								T08B1.1	-1.23852	1.18e-05	0.000396459	CELE_T08B1.1	T08B1.1	WBGene00020340
								T09E11.8	-1.80554	0.00014198	0.00332173	CELE_T09E11.8	T09E11.8	WBGene00011657
								T10B10.8	-1.74222	2.98e-06	0.000123594	CELE_T10B10.8	T10B10.8	WBGene00011684
								T12A7.2	-1.12802	1.72e-07	1.04e-05	CELE_T12A7.2	T12A7.2	WBGene00011723
								T12G3.4	1.14374	9.23e-06	0.000323739	CELE_T12G3.4	T12G3.4	WBGene00011739
								T13C5.6	2.48389	1.72e-20	1.08e-17	CELE_T13C5.6	T13C5.6	WBGene00020486
								T13F3.6	-2.12292	1.8e-05	0.000567951	CELE_T13F3.6	T13F3.6	WBGene00011753
								T16G1.4	-1.92467	0.000313537	0.00639452	CELE_T16G1.4	T16G1.4	WBGene00011798
								T16G1.5	-1.88534	5.43e-09	4.82e-07	CELE_T16G1.5	T16G1.5	WBGene00011799
								T16G1.7	-2.08608	7.79e-08	5.1e-06	CELE_T16G1.7	T16G1.7	WBGene00011801
								T19D12.1	-1.61631	5.89e-09	5.16e-07	CELE_T19D12.1	T19D12.1	WBGene00020576
								T19D12.2	-1.76402	1.51e-10	2.04e-08	CELE_T19D12.2	T19D12.2	WBGene00020577
								T19D12.4	1.95863	3.22e-07	1.83e-05	CELE_T19D12.4	T19D12.4	WBGene00020579
								T19D7.6	-2.42843	5.03e-09	4.51e-07	CELE_T19D7.6	T19D7.6	WBGene00020574
								T19H5.4	-1.19247	1.87e-06	8.4e-05	CELE_T19H5.4	T19H5.4	WBGene00011849
								T19H5.6	-3.0068	1.78e-08	1.38e-06	CELE_T19H5.6	T19H5.6	WBGene00044807
								T20B3.1	-1.55745	3.15e-05	0.000937121	CELE_T20B3.1	T20B3.1	WBGene00011850
								T20B3.14	-1.62234	9.14e-05	0.00231792	CELE_T20B3.14	T20B3.14	WBGene00011854
								T20D4.7	1.67503	1.11e-05	0.000380669	CELE_T20D4.7	T20D4.7	WBGene00020613
								T21C9.6	-1.75674	6.76e-10	7.9e-08	CELE_T21C9.6	T21C9.6	WBGene00011893
								T22B7.3	-3.31142	9.31e-20	5.26e-17	CELE_T22B7.3	T22B7.3	WBGene00020672
								T23F11.6	1.46985	0.000106613	0.00260625	CELE_T23F11.6	T23F11.6	WBGene00011957
								T23F6.2	-1.45644	0.000304119	0.00624913	CELE_T23F6.2	T23F6.2	WBGene00011950
								T24C4.4	1.43373	0.000500994	0.00963002	CELE_T24C4.4	T24C4.4	WBGene00020760
								T24F1.7	1.19216	0.000360322	0.00724048	CELE_T24F1.7	T24F1.7	WBGene00011999
								T25B9.1	-2.5798	7.66e-08	5.06e-06	CELE_T25B9.1	T25B9.1	WBGene00012007
								T25B9.11	-1.04196	1.7e-05	0.000540224	CELE_T25B9.11	T25B9.11	WBGene00044990
								T26H5.10	-2.30216	9.92e-06	0.000341947	CELE_T26H5.10	T26H5.10	WBGene00044783
								T26H5.14	-1.50666	0.000418062	0.00823417	CELE_T26H5.14	T26H5.14	WBGene00235133
								T26H5.4	-1.93964	4.14e-06	0.000162732	CELE_T26H5.4	T26H5.4	WBGene00012069
								T26H5.8	-2.14985	5e-07	2.68e-05	CELE_T26H5.8	T26H5.8	WBGene00012070
								T26H5.9	-3.11801	1.71e-21	1.27e-18	CELE_T26H5.9	T26H5.9	WBGene00044206
								T27A1.3	-1.34798	8.44e-06	0.000302324	CELE_T27A1.3	T27A1.3	WBGene00020835
								T27D12.1	-2.3	5.24e-23	4.52e-20	CELE_T27D12.1	T27D12.1	WBGene00012085
								T27D12.6	-1.73297	4.73e-05	0.00133673	CELE_T27D12.6	T27D12.6	WBGene00194848
								T28A11.17	-1.6517	0.000299598	0.0061795	CELE_T28A11.17	T28A11.17	WBGene00020879
								T28D6.3	-1.81668	4.39e-08	3.06e-06	CELE_T28D6.3	T28D6.3	WBGene00012123
								T28F3.8	-1.57418	2.47e-05	0.000743948	CELE_T28F3.8	T28F3.8	WBGene00012134
								T28H11.8	-1.78183	2.37e-06	0.000102281	CELE_T28H11.8	T28H11.8	WBGene00020906
								tag-244	-1.67854	3.13e-06	0.000128254	CELE_C34H4.3	tag-244	WBGene00044073
								tag-260	-1.43845	1.97e-07	1.16e-05	CELE_M04G12.1	tag-260	WBGene00010867
								tag-290	-1.85547	7.05e-05	0.00186291	CELE_F35B12.6	tag-290	WBGene00009386
								tag-52	-1.71945	1.22e-06	5.81e-05	CELE_C02F12.4	tag-52	WBGene00006431
								tdo-2	-1.13362	0.000122029	0.00291226	CELE_C28H8.11	tdo-2	WBGene00016201
								thn-1	-1.85177	8.8e-06	0.000311386	CELE_F28D1.3	thn-1	WBGene00009213
								thn-2	-1.51706	6.04e-05	0.00163569	CELE_F28D1.5	thn-2	WBGene00009215
								trp-2	-1.32633	1.93e-07	1.14e-05	CELE_R06B10.4	trp-2	WBGene00006615
								tsp-9	-1.45977	3.9e-06	0.000153497	CELE_C25G6.2	tsp-9	WBGene00006635
								ttr-12	-1.14729	0.000436961	0.00855681	CELE_F46B3.4	ttr-12	WBGene00009759
								ttr-38	1.59283	2.03e-06	9.04e-05	CELE_F35G8.2	ttr-38	WBGene00044788
								ttr-7	1.22818	0.000163039	0.0037344	CELE_T19C3.9	ttr-7	WBGene00020566
								twk-25	-1.07613	0.000161283	0.00370974	CELE_M04B2.5	twk-25	WBGene00006678
								twk-26	-2.43647	1.43e-08	1.13e-06	CELE_C33D12.3	twk-26	WBGene00006679
								twk-34	-1.21976	5.81e-09	5.12e-07	CELE_K06B4.12	twk-34	WBGene00006686
								txbp-3	1.10864	0.000305299	0.00625768	CELE_C45G9.7	txbp-3	WBGene00016678
								txt-14	1.32319	1.72e-06	7.91e-05	CELE_Y51A2D.14	txt-14	WBGene00013081
								ugt-12	-1.33869	0.000466261	0.00903663	CELE_T19H12.9	ugt-12	WBGene00020592
								ugt-16	1.90033	1.59e-05	0.000513147	CELE_ZC443.6	ugt-16	WBGene00013901
								ugt-17	-1.96168	3.54e-07	1.99e-05	CELE_C08B6.1	ugt-17	WBGene00007422
								ugt-22	-1.59281	8.66e-05	0.00222335	CELE_C08F11.8	ugt-22	WBGene00007455
								ugt-23	-1.11391	2.93e-06	0.000121884	CELE_C17G1.3	ugt-23	WBGene00007650
								ugt-26	-1.16434	0.000150404	0.00349881	CELE_C10H11.6	ugt-26	WBGene00015695
								ugt-29	-1.09979	4.81e-05	0.00135217	CELE_Y49C4A.8	ugt-29	WBGene00021709
								ugt-31	-2.96121	4.14e-26	6.17e-23	CELE_Y39G10AR.6	ugt-31	WBGene00021464
								ugt-4	-1.75776	1.12e-05	0.000381251	CELE_ZC455.5	ugt-4	WBGene00013905
								ugt-47	-1.816	8.13e-05	0.00210549	CELE_R04B5.9	ugt-47	WBGene00011006
								ugt-51	-1.69394	3.12e-06	0.000128193	CELE_C03A7.11	ugt-51	WBGene00015369
								ugt-54	-1.09135	0.000106708	0.00260625	CELE_T25B9.7	ugt-54	WBGene00012013
								ugt-6	-2.26479	4.97e-09	4.47e-07	CELE_ZC455.4	ugt-6	WBGene00013904
								ugt-66	-1.65898	6.47e-06	0.000242603	CELE_C23G10.6	ugt-66	WBGene00016013
								vpat-1	-1.35504	4.32e-08	3.02e-06	CELE_F55A4.8	vpat-1	WBGene00018860
								vps-28	1.02065	0.00014095	0.00330235	CELE_Y87G2A.10	vps-28	WBGene00013598
								W01B11.6	-1.13486	9.6e-05	0.00240842	CELE_W01B11.6	W01B11.6	WBGene00020917
								W02D7.11	-3.2474	5.08e-14	1.22e-11	CELE_W02D7.11	W02D7.11	WBGene00020946
								W03F11.5	-1.92287	0.000208412	0.00459995	CELE_W03F11.5	W03F11.5	WBGene00021008
								W06G6.20	-2.42316	9.86e-06	0.000340775	CELE_W06G6.20	W06G6.20	WBGene00219308
								W08E12.4	1.805	4.77e-06	0.000183834	CELE_W08E12.4	W08E12.4	WBGene00021085
								W08E12.5	1.57328	0.000314736	0.00641098	CELE_W08E12.5	W08E12.5	WBGene00021086
								W08G11.1	-1.51895	3.19e-06	0.000130079	CELE_W08G11.1	W08G11.1	WBGene00012346
								W09B6.4	-1.3375	2.26e-06	9.79e-05	CELE_W09B6.4	W09B6.4	WBGene00021104
								W10G11.3	-1.98422	0.000222484	0.00487116	CELE_W10G11.3	W10G11.3	WBGene00021136
								wrt-8	-1.45567	0.000168342	0.00384509	CELE_C29F3.2	wrt-8	WBGene00006954
								xdh-1	-1.7692	6.95e-10	8.08e-08	CELE_F55B11.1	xdh-1	WBGene00010083
								Y102A11A.3	-1.10954	8.46e-06	0.000302324	CELE_Y102A11A.3	Y102A11A.3	WBGene00022413
								Y105C5A.24	-2.12094	3.72e-07	2.07e-05	CELE_Y105C5A.24	Y105C5A.24	WBGene00013643
								Y106G6H.1	-1.59452	5.9e-05	0.00160711	CELE_Y106G6H.1	Y106G6H.1	WBGene00013716
								Y113G7B.12	-1.77588	1.84e-06	8.3e-05	CELE_Y113G7B.12	Y113G7B.12	WBGene00013762
								Y116F11B.13	-1.674	7.49e-06	0.000274556	CELE_Y116F11B.13	Y116F11B.13	WBGene00013828
								Y119C1B.12	-2.21246	5.44e-05	0.00150351	CELE_Y119C1B.12	Y119C1B.12	WBGene00044754
								Y119D3B.13	-1.46032	1.12e-05	0.000381494	CELE_Y119D3B.13	Y119D3B.13	WBGene00022490
								Y11D7A.3	-1.01276	0.000198275	0.00442994	CELE_Y11D7A.3	Y11D7A.3	WBGene00012428
								Y11D7A.5	-1.3743	1.55e-05	0.000502833	CELE_Y11D7A.5	Y11D7A.5	WBGene00012429
								Y15E3A.4	-1.16731	7.85e-06	0.000285215	CELE_Y15E3A.4	Y15E3A.4	WBGene00012443
								Y17D7B.4	-1.15008	0.000369773	0.0073941	CELE_Y17D7B.4	Y17D7B.4	WBGene00012452
								Y18D10A.23	-1.63688	8.52e-05	0.00219622	CELE_Y18D10A.23	Y18D10A.23	WBGene00012487
								Y19D10A.16	-1.8153	0.000356455	0.00717278	CELE_Y19D10A.16	Y19D10A.16	WBGene00044734
								Y19D10A.5	-2.04127	3.56e-06	0.000142044	CELE_Y19D10A.5	Y19D10A.5	WBGene00021220
								Y20C6A.1	-2.11711	8.65e-08	5.64e-06	CELE_Y20C6A.1	Y20C6A.1	WBGene00012491
								Y32B12C.1	-3.23325	1.18e-14	3.22e-12	CELE_Y32B12C.1	Y32B12C.1	WBGene00012525
								Y32F6A.4	-1.07185	7.24e-05	0.0018963	CELE_Y32F6A.4	Y32F6A.4	WBGene00012529
								Y32F6B.1	-1.72379	2.56e-09	2.55e-07	CELE_Y32F6B.1	Y32F6B.1	WBGene00012531
								Y34F4.1	-1.43555	0.000489444	0.00943497	CELE_Y34F4.1	Y34F4.1	WBGene00021336
								Y34F4.6	-1.91021	0.00049027	0.00943497	CELE_Y34F4.6	Y34F4.6	WBGene00189956
								Y37A1A.2	-1.31085	9.99e-05	0.00248192	CELE_Y37A1A.2	Y37A1A.2	WBGene00012535
								Y37E11B.7	-1.07616	0.000196991	0.0044133	CELE_Y37E11B.7	Y37E11B.7	WBGene00021379
								Y38A10A.2	-1.04194	0.000233006	0.00506764	CELE_Y38A10A.2	Y38A10A.2	WBGene00021389
								Y38C1BA.4	2.71779	1.45e-07	8.96e-06	CELE_Y38C1BA.4	Y38C1BA.4	WBGene00195012
								Y38E10A.14	3.24048	1.41e-15	4.62e-13	CELE_Y38E10A.14	Y38E10A.14	WBGene00012592
								Y39A3A.4	-1.92882	3.43e-10	4.39e-08	CELE_Y39A3A.4	Y39A3A.4	WBGene00021435
								Y39G8B.9	-2.44382	7.89e-09	6.84e-07	CELE_Y39G8B.9	Y39G8B.9	WBGene00012728
								Y41C4A.32	3.10844	4.38e-13	8.96e-11	CELE_Y41C4A.32	Y41C4A.32	WBGene00270321
								Y42A5A.1	-1.51129	3.18e-08	2.3e-06	CELE_Y42A5A.1	Y42A5A.1	WBGene00012776
								Y42A5A.3	-2.75798	5.39e-16	1.88e-13	CELE_Y42A5A.3	Y42A5A.3	WBGene00012778
								Y43F8B.15	-1.82251	6.55e-07	3.34e-05	CELE_Y43F8B.15	Y43F8B.15	WBGene00045415
								Y43F8C.13	-1.4949	1.6e-06	7.4e-05	CELE_Y43F8C.13	Y43F8C.13	WBGene00012834
								Y45F10D.6	-1.85404	5.35e-10	6.44e-08	CELE_Y45F10D.6	Y45F10D.6	WBGene00012886
								Y45G12C.1	-1.71376	1.78e-06	8.07e-05	CELE_Y45G12C.1	Y45G12C.1	WBGene00021565
								Y46C8AM.1	-3.02543	1.59e-08	1.25e-06	CELE_Y46C8AM.1	Y46C8AM.1	WBGene00271795
								Y48A6B.7	-2.60799	1.17e-15	3.99e-13	CELE_Y48A6B.7	Y48A6B.7	WBGene00012968
								Y49E10.18	-2.26402	3.42e-06	0.000137223	CELE_Y49E10.18	Y49E10.18	WBGene00013037
								Y49F6B.12	-2.00116	0.000249909	0.00539231	CELE_Y49F6B.12	Y49F6B.12	WBGene00044376
								Y4C6B.2	-1.38556	1.99e-07	1.17e-05	CELE_Y4C6B.2	Y4C6B.2	WBGene00021156
								Y4C6B.3	-1.66867	1.6e-09	1.73e-07	CELE_Y4C6B.3	Y4C6B.3	WBGene00021157
								Y4C6B.4	-1.04542	0.000148002	0.00345767	CELE_Y4C6B.4	Y4C6B.4	WBGene00021158
								Y50D4A.5	1.54073	7.09e-05	0.00186953	CELE_Y50D4A.5	Y50D4A.5	WBGene00021739
								Y50E8A.1	-1.50003	0.000138529	0.00325547	CELE_Y50E8A.1	Y50E8A.1	WBGene00013046
								Y51A2A.4	-3.00088	3.46e-13	7.17e-11	CELE_Y51A2A.4	Y51A2A.4	WBGene00013060
								Y51F10.7	-2.44654	7.85e-11	1.13e-08	CELE_Y51F10.7	Y51F10.7	WBGene00021768
								Y51H4A.24	-1.4573	4.79e-06	0.000184302	CELE_Y51H4A.24	Y51H4A.24	WBGene00013118
								Y51H4A.25	-1.18759	3.64e-06	0.000143932	CELE_Y51H4A.25	Y51H4A.25	WBGene00013119
								Y53F4B.23	-2.34611	1.51e-05	0.000493208	CELE_Y53F4B.23	Y53F4B.23	WBGene00013169
								Y54F10AM.8	-1.6523	3.78e-07	2.09e-05	CELE_Y54F10AM.8	Y54F10AM.8	WBGene00021852
								Y54G2A.10	-1.99895	8.26e-06	0.000297393	CELE_Y54G2A.10	Y54G2A.10	WBGene00021875
								Y54G2A.18	1.87152	1.92e-13	4.24e-11	CELE_Y54G2A.18	Y54G2A.18	WBGene00021883
								Y57A10A.14	-1.27955	8.96e-07	4.38e-05	CELE_Y57A10A.14	Y57A10A.14
								Y57G11B.2	-1.73932	2.06e-09	2.13e-07	CELE_Y57G11B.2	Y57G11B.2	WBGene00013295
								Y66H1A.5	-1.59181	2.98e-08	2.21e-06	CELE_Y66H1A.5	Y66H1A.5	WBGene00022047
								Y68A4A.13	-2.97905	1.77e-08	1.38e-06	CELE_Y68A4A.13	Y68A4A.13	WBGene00044212
								Y69H2.10	-1.24393	6.67e-05	0.0017789	CELE_Y69H2.10	Y69H2.10	WBGene00013485
								Y6E2A.4	-1.16543	0.000197683	0.00442276	CELE_Y6E2A.4	Y6E2A.4	WBGene00012398
								Y6G8.2	-3.54829	2.86e-25	3.61e-22	CELE_Y6G8.2	Y6G8.2	WBGene00012404
								Y70C5A.3	-2.27713	1.19e-09	1.34e-07	CELE_Y70C5A.3	Y70C5A.3	WBGene00050904
								Y71H10B.1	-1.0468	0.000426291	0.00836091	CELE_Y71H10B.1	Y71H10B.1	WBGene00022201
								Y71H2AM.14	-2.36524	2.4e-07	1.39e-05	CELE_Y71H2AM.14	Y71H2AM.14	WBGene00022179
								Y71H2AR.2	1.86102	0.000280018	0.00589441	CELE_Y71H2AR.2	Y71H2AR.2	WBGene00022189
								Y73F4A.3	-1.9939	1.29e-05	0.000429993	CELE_Y73F4A.3	Y73F4A.3	WBGene00013516
								Y75B8A.28	1.59362	5.79e-06	0.00021895	CELE_Y75B8A.28	Y75B8A.28	WBGene00013559
								Y75B8A.39	1.73236	0.000311047	0.00635165	CELE_Y75B8A.39	Y75B8A.39	WBGene00023483
								Y7A9A.1	-1.76338	0.000437324	0.00855681	CELE_Y7A9A.1	Y7A9A.1	WBGene00012416
								ZC168.2	1.60191	0.000189005	0.00426354	CELE_ZC168.2	ZC168.2	WBGene00013856
								ZC196.4	-2.55838	1.78e-06	8.07e-05	CELE_ZC196.4	ZC196.4	WBGene00022548
								ZC196.5	-2.30412	1.28e-05	0.000427154	CELE_ZC196.5	ZC196.5	WBGene00022549
								ZC204.12	-1.71927	7.37e-06	0.000271308	CELE_ZC204.12	ZC204.12	WBGene00022562
								ZC262.9	-2.01121	0.000157331	0.00364442	CELE_ZC262.9	ZC262.9	WBGene00044801
								ZC395.5	-2.88812	9.76e-17	3.72e-14	CELE_ZC395.5	ZC395.5	WBGene00022597
								ZC443.1	-1.57488	7.92e-07	3.97e-05	CELE_ZC443.1	ZC443.1	WBGene00013896
								zipt-16	-1.15024	0.000265393	0.00562996	CELE_T11F9.2	zipt-16	WBGene00006486
								ZK1055.7	1.56338	3.03e-07	1.73e-05	CELE_ZK1055.7	ZK1055.7	WBGene00022848
								ZK1240.3	-1.43198	9.02e-06	0.000318188	CELE_ZK1240.3	ZK1240.3	WBGene00022868
								ZK1240.9	-1.57012	2.65e-06	0.000112072	CELE_ZK1240.9	ZK1240.9	WBGene00022873
								ZK1320.3	-1.59931	1.54e-05	0.000500189	CELE_ZK1320.3	ZK1320.3	WBGene00014253
								ZK1320.9	1.04274	0.000120865	0.00289812	CELE_ZK1320.9	ZK1320.9	WBGene00014258
								ZK228.3	-2.10612	1.48e-05	0.000484431	CELE_ZK228.3	ZK228.3	WBGene00013946
								ZK228.4	-2.24494	3.07e-16	1.09e-13	CELE_ZK228.4	ZK228.4	WBGene00013947
								ZK250.13	-4.04157	4.65e-25	5.44e-22	CELE_ZK250.13	ZK250.13	WBGene00235352
								ZK381.2	-1.98136	9.67e-09	8.12e-07	CELE_ZK381.2	ZK381.2	WBGene00022725
								ZK470.2	-1.0112	1.72e-06	7.9e-05	CELE_ZK470.2	ZK470.2	WBGene00022745
								ZK470.6	1.55098	0.00026239	0.00558798	CELE_ZK470.6	ZK470.6	WBGene00022747
								ZK54.3	-3.75187	2.08e-37	1.43e-33	CELE_ZK54.3	ZK54.3	WBGene00022648
								ZK550.2	-4.14371	2.61e-37	1.43e-33	CELE_ZK550.2	ZK550.2	WBGene00013996
								ZK593.2	1.36883	0.000339549	0.00689071	CELE_ZK593.2	ZK593.2	WBGene00014002
								ZK673.1	-2.68312	2.33e-09	2.37e-07	CELE_ZK673.1	ZK673.1	WBGene00014057
								ZK896.5	2.06623	1.41e-06	6.65e-05	CELE_ZK896.5	ZK896.5	WBGene00014136
								znf-598	-1.03565	0.000264442	0.00561708	CELE_C52E12.1	znf-598	WBGene00016888
								ztf-26	-1.59795	4.47e-08	3.1e-06	CELE_F55H12.6	ztf-26	WBGene00010137

## Sheet: DE log2 ratio (60 min focus)
Changes of DE log 2 ratio 0 min vs 30/ 60/ 180 min of all genes relevant to the LD25 (60 min)
Gene/ incubation time (100 mM MnCl2)	30 min	60 min	180 min
acox-3		-1.44384
acs-7		-1.23649
amt-4		-1.70823	-5.32849
bus-2		-1.41632	-2.13346
C05D12.3		-1.23725	-2.27366
C26E1.2		-1.4161	-2.15515
C39H7.4		-1.29175
C54E4.5		-1.14587	-1.64249
CC8.2		-1.12287	-1.90616
cgt-2	-1.35365	-2.44231	-2.49091
clec-22		-1.44672	-2.99214
clec-247		-1.16216	-2.87016
clx-1		1.59241
comt-4		1.95807	3.68746
D1054.18	-1.29622	-1.80466	-4.50978
D2021.4		-1.10037	-1.46261
dhp-1		-1.41685	-2.89021
egrh-1		1.00389	1.09667
F08A7.1		-1.32217	-2.52429
F10C2.7		-1.26352	-5.6583
F11F1.1		-1.38067
F18E9.3		-1.16289
F41B4.3		1.6222	2.96115
F43C11.7		-1.27252	-2.57302
F45E10.2		-1.59859	-1.99278
F47H4.2		-1.43626	-4.05879
fbxa-21		-1.38934	-1.27758
fbxa-54		-1.5996	-1.83368
fmo-1		-1.18935	-2.05555
glc-1		-1.54567	-3.05705
gst-4		1.41542	2.81829
ilkp-1		-1.28686	-1.49252
ins-33	-1.45396	-1.57927	-3.46987
K08D10.14		-1.44791	-3.42871
kreg-1		1.88295	3.59842
M02G9.3		1.873	2.16631
math-22		-1.01488	-1.20309
ncx-7		-1.28086
nhr-120		-1.25972	-2.38369
nhr-172		-1.23329	-1.9182
nhr-35		-1.23464
nhr-43		-1.74838	-1.66874
nlt-1		-1.02514	-1.72388
oac-20		1.26596
oac-34		-1.42413	-4.20842
pals-19	-1.05857	-1.37322
pals-20	-1.17192	-2.03196	-1.78817
pcp-3		-2.4287
pept-1		-1.33396	-2.89988
php-3		-1.34417	-1.56702
R07C12.1		-1.44423	-1.95012
R10E8.1		-1.5583	-2.63191
R10E8.3	-1.16216	-2.10876	-1.75399
scav-6		-1.37683	-2.24405
srv-7		-1.32877	-3.16775
T03E6.8		-1.42891	-3.34931
T04A11.4	-1.23635	-1.64842
T12G3.2		-1.05247
T19D12.1		-1.23153	-1.61631
T19D12.2		-1.36141	-1.76402
T19D7.6		-1.48471	-2.42843
T22B7.3		-1.48737	-3.31142
tag-244		-1.16983	-1.67854
tsp-9		-1.56054	-1.45977
ttr-12		-1.28155	-1.14729
ttr-33		1.19445
twk-26		-1.40424	-2.43647
Y102A11A.3		-1.14215	-1.10954
Y105C5A.24		-1.52474	-2.12094
Y113G7B.12		-1.35438	-1.77588
Y39E4B.6		-1.12597
Y51A2A.4		-1.40671	-3.00088
Y51F10.7		-1.63388	-2.44654
Y51H4A.25		-1.24899	-1.18759
Y73C8B.1		-1.07735
Y82E9BR.5	-1.17672	-2.01864
ZC395.5		-1.21299	-2.88812
ZK1240.9		-1.41759	-1.57012
ZK185.5		-1.47887
ZK250.13		-2.09186
ZK550.2	-1.55685	-3.10478	-4.14371

## Sheet: adjusted p-value (all)
Adjusted p-value 0 min vs 30/ 60/ 90/ 180 min
Gene/ incubation time (100 mM MnCl2)	30 min	60 min	90 min	180 min
acox-1.5				3.99e-18
acox-3		1.37e-05
acs-14			5.44e-07
acs-7		0.00212405
amt-4		0.000254941	5.32e-09	5.19e-25
B0507.3	1.37e-05
best-7			1.01e-05
bus-2		0.000786471
C02E7.10				4.35e-21
C08F11.13				4.03e-20
C14C11.4			7.04e-05
C18H9.6				4.17e-14
C49G7.7				4.76e-16
C52E2.5			1.27e-07
catp-2				1.05e-24
catp-3				1.81e-17
cgt-2	4.36e-08	3.64e-10	0.000150739
clec-247			8.2e-05
clec-7			9.27e-05	6.43e-26
clx-1		0.00147629
comt-4		1.79e-05	2.87e-07	2.06e-16
cyp-34A9				2.88e-14
cyp-37B1			1.29e-07
D1054.18	1.72e-07	3.21e-05	8.9e-13	8.94e-24
dct-16				2.34e-15
dhp-1		0.00108927
dpy-18				1.49e-25
F10C2.7			4.41e-05	1.3e-57
F28H7.3				2.4e-25
F38B7.2			0.000139066
F41B4.3		0.000899818		6.64e-15
F43C11.7		0.000420787	6.74e-05	6.59e-17
F43H9.4	5.07e-06
F45D3.4			3.56e-05
F45E10.2		4.45e-05	5.32e-09
F47B8.10				1.05e-14
F47H4.2			9.72e-06	9.99e-20
F55G1.7			4.41e-05
F57C12.6	7.96e-06
fbxa-21		0.000347986	1.29e-07
fbxa-29			0.000149263
fbxa-54		0.00118789	5.08e-07
fmo-1		0.00106824
glc-1		0.000347986	6.39e-07	5.38e-16
gst-4		0.000873278		6.94e-18
H32K16.2				2.76e-21
hpo-15			0.000116277
ins-33	1.62e-08	0.00253753
K08D10.14		0.000271294	1.01e-07	1.13e-15
K12B6.11			1.67e-05
kreg-1		8.73e-05	4.27e-08	1.05e-14
M02G9.3		0.000112483
mtl-1				5.28e-19
mtl-2				1.98e-29
nhr-120		0.000696335	5.32e-09	9.25e-17
nhr-172		0.000271294
nhr-34			3.76e-06
nhr-35		4.12e-05
nhr-43		1.57e-07	3.08e-07
nhr-74			1.11e-07	3.29e-17
nhx-3				2.51e-20
nhx-6				2.96e-15
nspe-7			2.79e-06	2.55e-14
oac-34				1.38e-22
pals-19	1.39e-05
pals-20	9.35e-06	2.39e-06
pcp-3		2.48e-14	1.57e-06
pept-1			1.4e-09
php-3		0.00179944
R07C12.1		0.00179944	5.09e-08
R10E8.1		0.000494887		4.04e-13
R10E8.3	9.91e-07	1.26e-08
scav-6		0.00179529
sdz-24			8.67e-09	5.42e-14
srh-282	1.76e-07
srr-6	4.49e-13
str-144				4.88e-18
sulp-8			0.000116277
T03E6.8			7.69e-06
T04A11.4	1.77e-06	0.000347986
T05B11.1			1.67e-05
T07D3.4	1.17e-06
T12G3.2		0.000263704
T13C5.6				1.08e-17
T19D12.1		0.0020559	6.74e-05
T19D12.2		0.0002002	1.24e-07
T22B7.3		4.45e-05		5.26e-17
T26H5.9				1.27e-18
T27D12.1				4.52e-20
tbx-2	4.4e-06
tlp-1	1.08e-06
tsp-9		1.66e-05
ttr-33		0.000405611
twk-26			0.000149263
ugt-31				6.17e-23
ugt-66			1.67e-05
Y102A11A.3		0.00245644
Y105C5A.24		0.000271294	3.4e-06
Y113G7B.12		0.0020862
Y38E10A.14			1.53e-08	4.62e-13
Y39E4B.6		0.00165813
Y42A5A.3				1.88e-13
Y48A6B.7		4.45e-05		3.99e-13
Y51A2A.4			0.000137433
Y51F10.7
Y51H4A.25		0.000941811
Y6G8.2				3.61e-22
Y82E9BR.5	5.97e-06	3.92e-06
ZC395.5			1.13e-15	3.72e-14
ZK1240.3			1.85e-05
ZK1240.9		0.000263704
ZK185.5		0.00106824
ZK228.4				1.09e-13
ZK250.13		4.64e-08	1.49e-09	5.44e-22
ZK54.3				1.43e-33
ZK550.2	1.13e-10	6.6e-17	2.32e-19	1.43e-33
